# Supplementary material for: The molecular basis underlying T cell specificity towards citrullinated epitopes presented by HLA-DR4
Source: Nat Commun. 2024 Jul 23;15:6201. doi: 10.1038/s41467-024-50511-w (PMC11266596; doi:10.1038/s41467-024-50511-w)
Supplement: Supplementary file 4 — Source Data [file 41467_2024_50511_MOESM4_ESM.xlsx]

## Sheet: Fig.1
Figure 1B							Figure 1C
Immunization	Tetramer	Number of CD4+ tetramer+ cells per million CD4+ cells					Repertoire	CDR3ab	Frequency
Peptide	Vim64cit	14	23	13	8		Vim64cit	CALGDSNYQL / CAACGAGGAGQNTL	1
PBS	Vim64cit	2	0.1					CALGDHSGSWQL / CASSLRTGANSDY	20
Peptide	a-enol15cit	71	109	135	41			CALGDTGNYKY / CASSLRTGANSDY	1
PBS	a-enol15cit	8	4					CALGDTGNYKY / CASSAVNSGNTL	9
								CAAGITGNTGKL / CASSQFRDRGAEQ	1
							a-enol15cit	CALGPSGGNYKP / CASSPTSSNERL	5
								CALNQGGSAKL / CASSQDPSNTGQL	1
								CALSGANTGKL / CASSQDRSNTEV	1
								CALRTGGYKV / CASSQDSANTEV	1
								CALGTGGYKV / CASSRDNSNSDY	10
								CASGTGGYKV / CASSLEQSNSDY	1
								CALRNTNTGKL / CASSPRHSGNTL	1
								CALNGGSNAKL / CASSPQTGGYEQ	1
								CALTGGSNAKL / CASSQGHERL	5
								CALGSGGNYKP / CASSSQNSGNTL	3
								CALGTGGYKV / CASSDFSVEQ	1
								CAYYGSSGNKL / CASSFRGDNSPL	1
								CALSDGGQKL / CASGDFRAEQ	1
								CALGGGSALGRL / CASSRGGTANTGQL	14
								CALSVPNNAGAKL / CASSLGQGSSYEQ	1
								CALRGSGGNYKP / CAWSLGTGQDTQ	1
								CALSGGNYKP / CAWSLGQGGNERL	15

## Sheet: Fig.3a_A03_A07_RA2A3_curve
A03 TCR vs HLA-DRB1*0401-Vim64cit
Concentration (µM)	N1	N1	N2	N2	N3	N3	N4	N4	N5	N5	N6	N6	N7	N7
100	480.786	470.67	455.929	459.126	422.865	396.41	408.952	410.076	470.337	461.654	489.183	476.338	595.806	536.051
50	453.466	443.001	431.672	437.098	400.276	379.304	389.935	393.39	438.546	433.546	456.168	448.319	562.569	507.681
25	400.998	391.301	385.557	391.012	355.451	339.957	349.363	353.17	385.934	383.089	401.106	397.07	499.11	448.836
12.5	322.546	315.083	323.37	327.897	290.159	281.311	288.299	291.595	315.472	313.367	323.262	322.89	413.102	371.385
6.25	240.226	235.013	245.848	249.37	217.419	215.671	220.756	223.067	236.341	238.445	244.832	245.946	317.006	281.455
3.125	161.058	158.089	171.614	173.925	146.551	147.117	150.437	151.894	157.475	159.017	164.599	166.146	224.55	202.401
1.5625	97.3577	95.722	109.113	110.552	89.4429	90.6896	92.8289	93.6783	98.4142	100.585	100.457	101.817	146.989	128.379
0.7812	54.5591	53.7048	64.2095	64.9831	51.2356	51.9425	53.214	53.6903	56.6409	57.693	56.5646	57.2648	88.0908	77.8547
0.3906	29.309	28.9797	35.8035	36.2285	27.6958	28.4635	29.1733	29.4268	30.8185	31.0773	31.8067	32.0074	51.3287	43.186
0.1953	15.9374	15.8158	19.4758	19.6877	14.5779	14.9164	15.3803	15.4931	16.4883	16.3337	16.7783	16.6001	28.8916	23.4905
0.09765	8.28175	8.10248	10.3739	10.4804	7.56829	7.68447	7.88627	7.88773	8.79461	7.94895	8.74492	8.33231	15.3428	11.9249
N=7 in duplicate
A07 TCR vs HLA-DRB1*0401-Vim64cit
Concentration (µM)	N1	N1	N2	N2	N3	N3	N4	N4	N5	N5	N6	N6
200	401.317	395.797	357.666	357.677	355.454	316.525	374.509	373.458	376.199	372.888	461.71	417.565
100	351.193	346.657	315.64	314.045	311.13	279.805	324.486	323.391	327.763	325.27	406.747	369.035
50	280.804	278.376	254.342	251.376	249.078	226.196	254.375	253.954	261.599	260.567	328.832	298.244
25	200.512	199.159	181.844	177.187	176.574	159.901	180.324	180.937	186.48	186.5	237.713	216.845
12.5	130.329	129.403	118.163	116.18	115.952	104.983	115.075	115.697	121.917	122.116	156.244	145.436
6.25	76.7953	76.606	69.773	69.3969	69.6595	62.9299	66.9926	66.9827	74.3358	74.5325	94.1429	94.3137
3.125	42.8843	43.0664	39.1279	38.3191	38.6488	34.7939	37.0133	36.7326	41.2101	41.1568	52.4037	53.3687
1.5625	22.8819	23.1142	20.9589	20.9759	21.4919	19.1741	19.4677	19.0719	21.9591	21.7099	29.0306	30.2064
0.7812	12.0524	12.2553	10.9442	10.8717	11.3212	9.93397	10.3762	9.70251	12.124	11.6104	15.2458	16.8923
0.3906	6.27726	6.55297	5.74333	5.56542	5.9038	5.1646	5.40448	4.61033	6.30008	5.6685	7.36862	8.74624
0.1953	3.25589	3.48914	3.0066	2.71051	3.12422	2.65103	2.81073	2.1425	3.39902	2.83645	3.8524	4.26854
N=6 in duplicate
RA2A3 TCR vs HLA-DRB1*0401-Vim64cit
Concentration (µM)	N1	N2
500	482.8	572.148
250	420.437	515.695
125	318.115	390.253
62.5	221.132	254.345
31.25	138.275	159.101
15.625	79.1495	86.2366
7.8125	42.6151	44.9543
3.906	22.2623	22.6158
1.953	11.2029	11.1553
0.9766	5.5604	5.61758
0.488	2.8331	3.04434
N=2

## Sheet: Fig.3a_A03_sensorgram
-29.1267	-0.127524		-0.0904727		-0.0284298		-0.0421528		-0.0693529		-0.0959031		-0.166677		-0.175957		-0.130398		-0.116854		-0.0335377
-29.0267	-0.0828841		-0.0269603		0.0142925		0.0107333		-0.0226323		-0.0214933		-0.0780043		-0.0824326		-0.0913229		-0.0926417		-0.0292739
-28.9267	-0.054441		0.00545966		0.0383923		0.0481222		0.0127907		0.0218726		-0.0229042		-0.0208111		-0.0545948		-0.0471326		-0.0367928
-28.8267	-0.0209192		0.0317517		0.07344		0.0805492		0.0573815		0.0538449		0.0166451		0.021637		-0.0025559		0.000944607		-0.0353146
-28.7267	-0.00373519		0.0587427		0.0943695		0.107789		0.0795699		0.084084		0.0557875		0.0559607		0.0356176		0.0229187		-0.0114073
-28.6267	-0.00852833		0.0682877		0.0984382		0.119675		0.0881303		0.0943044		0.0777999		0.0715006		0.0443161		0.0544642		0.0223485
-28.5267	-0.0404334		0.0474576		0.0730024		0.101128		0.069702		0.0755629		0.0670407		0.0533734		0.0276769		0.04907		0.0260091
-28.4267	-0.0506199		0.0279356		0.0589707		0.0843129		0.0625793		0.0623519		0.0572306		0.0372128		0.0279379		0.050216		0.0226302
-28.3267	-0.0599353		0.0165842		0.0561545		0.0680119		0.056928		0.0521753		0.0427566		0.0355887		0.0250845		0.0504548		0.0163186
-28.2267	-0.0684871		0.0126946		0.0539806		0.0700844		0.0520177		0.0521601		0.0435132		0.0333818		0.0220161		0.0521342		0.0305684
-28.1267	-0.0812413		0.00649312		0.0438358		0.0676895		0.0429235		0.0401545		0.0402414		0.0332333		0.0177216		0.0497504		0.0324659
-28.0267	-0.0715488		-0.00193517		0.0432269		0.0615823		0.0464822		0.0342964		0.0369747		0.0317766		0.0247529		0.0534235		0.0281983
-27.9267	-0.0542375		-0.0081732		0.0364609		0.0636539		0.0504598		0.0273911		0.0405028		0.0296972		0.022674		0.0524628		0.0292906
-27.8267	-0.0466133		-0.0135594		0.0248042		0.0588445		0.0462941		0.0230167		0.041222		0.024564		0.0137806		0.0447223		0.0309905
-27.7267	-0.0426447		-0.0155833		0.0208722		0.0528961		0.0447551		0.0176117		0.0375172		0.0195909		0.0141949		0.0424842		0.028187
-27.6267	-0.025784		-0.0149103		0.0140884		0.0473663		0.0409883		0.0172796		0.0343511		0.0221476		0.0168165		0.0400625		0.0229109
-27.5267	-0.0172176		-0.00629163		0.0125112		0.0421249		0.036114		0.0159175		0.0354782		0.023608		0.018191		0.040416		0.0268585
-27.4267	-0.00880996		0.00476036		0.0157995		0.0438715		0.0353495		0.0220123		0.036146		0.029631		0.0194992		0.0436742		0.0237213
-27.3267	0.00501001		0.015297		0.0206071		0.048162		0.0342728		0.0171874		0.0386615		0.0323976		0.0200035		0.0512508		0.0264424
-27.2267	0.00560771		0.0170324		0.0126461		0.0514213		0.0404409		0.0145533		0.0355381		0.0303483		0.020601		0.0469468		0.0240519
-27.1267	0.0107505		0.0201935		0.0186615		0.0500168		0.0504725		0.0171315		0.0321516		0.0243993		0.0203674		0.046934		0.0304361
-27.0267	0.0145183		0.0275513		0.0249812		0.0535532		0.0560695		0.0229787		0.0335561		0.0243103		0.0175669		0.043543		0.0293289
-26.9267	0.019127		0.0236569		0.0264176		0.0520339		0.0566233		0.0178573		0.0344037		0.0129429		0.0147349		0.0395274		0.0227874
-26.8267	0.0284445		0.0328943		0.0341151		0.0571238		0.0595225		0.0229955		0.0383341		0.0166291		0.0146983		0.0397019		0.0256449
-26.7267	0.036549		0.0374539		0.0372936		0.0642507		0.0680299		0.0355592		0.045803		0.0292048		0.0195008		0.0379018		0.026619
-26.6267	0.0475831		0.044637		0.0445283		0.0724182		0.0740413		0.048586		0.0484009		0.0301763		0.0290212		0.0478811		0.024261
-26.5267	0.057217		0.0518603		0.0494747		0.0800329		0.0819417		0.0554865		0.058477		0.0361354		0.0293411		0.0472082		0.0270554
-26.4267	0.0650572		0.0618809		0.0532989		0.0819941		0.0846538		0.058686		0.0593744		0.036469		0.0362086		0.0438777		0.0263147
-26.3267	0.0769117		0.0690921		0.0604241		0.0819625		0.0895448		0.0595874		0.0690454		0.043422		0.0446203		0.0453329		0.0358214
-26.2267	0.0745116		0.072958		0.061714		0.0822214		0.0839886		0.0609959		0.0750574		0.0526128		0.0485561		0.0458105		0.0352477
-26.1267	0.0758001		0.0753857		0.0607402		0.0789362		0.0803438		0.0560537		0.0673029		0.0519125		0.0508846		0.0385036		0.0346069
-26.0267	0.0788783		0.0802294		0.0680679		0.0805029		0.0810562		0.0552433		0.0669409		0.0548538		0.0550883		0.0440358		0.0306982
-25.9267	0.0815626		0.0888219		0.0785495		0.0928106		0.0821919		0.0623781		0.0758463		0.0643066		0.0625748		0.0542291		0.0345407
-25.8267	0.0854491		0.0890545		0.0769063		0.10502		0.0858424		0.0634547		0.0774538		0.0655528		0.0616852		0.0584869		0.044168
-25.7267	0.0802379		0.083706		0.0714656		0.107254		0.0869071		0.0657436		0.076379		0.0574194		0.0553223		0.0593206		0.0473881
-25.6267	0.0730932		0.0803893		0.0674454		0.10509		0.0862697		0.0666947		0.0727077		0.0563208		0.057692		0.0565588		0.0478362
-25.5267	0.0659496		0.07338		0.0610514		0.103957		0.0819458		0.0728922		0.0761287		0.059165		0.0479387		0.0543869		0.0462687
-25.4267	0.0708821		0.0664807		0.057846		0.103793		0.0835321		0.0765435		0.0743339		0.0620279		0.0508615		0.0571705		0.0450856
-25.3267	0.0771377		0.0625989		0.0518621		0.102419		0.0812114		0.078448		0.0812086		0.0620688		0.0509992		0.0572195		0.0464629
-25.2267	0.0769155		0.0588144		0.0469767		0.0946274		0.0819275		0.0752742		0.081755		0.0641698		0.0529493		0.0594782		0.0433227
-25.1267	0.0749845		0.0662964		0.0398331		0.095488		0.0742737		0.0718287		0.0853531		0.0684408		0.0514245		0.0651892		0.0479059
-25.0267	0.0725224		0.0687565		0.0355606		0.0901749		0.0711141		0.0734451		0.0807063		0.0692398		0.0591995		0.0637246		0.0485391
-24.9267	0.0724625		0.0658235		0.0381354		0.0836899		0.0596462		0.0666275		0.079507		0.0637437		0.0565049		0.0599646		0.0490539
-24.8267	0.0629807		0.0551326		0.0382929		0.072439		0.0497041		0.0557826		0.0699031		0.0571182		0.0509084		0.0532985		0.0414235
-24.7267	0.0270418		0.0498652		0.0381939		0.0672307		0.0435305		0.0507797		0.0653193		0.0501359		0.0458642		0.0471767		0.0380686
-24.6267	0.0524099		0.0368778		0.0376502		0.0632889		0.0386154		0.0422511		0.0557165		0.0448339		0.0418005		0.0462662		0.0330211
-24.5267	0.0975265		0.0195513		0.0374658		0.0624726		0.038929		0.0346572		0.0497505		0.0433971		0.0397125		0.048174		0.0356434
-24.4267	0.143182		-0.001727		0.0278458		0.0599667		0.039097		0.0318192		0.0483696		0.0351212		0.0336665		0.044252		0.0336675
-24.3267	0.205141		0.0612623		0.00867201		0.0596588		0.0430565		0.0315298		0.0459613		0.0303681		0.0295405		0.0452749		0.0336293
-24.2267	0.227269		0.118829		0.00819446		0.0597448		0.0559541		0.0296479		0.0470532		0.0222433		0.026325		0.0455266		0.0344645
-24.1267	0.0999128		0.167752		0.0386612		0.0558711		0.0519241		0.0424484		0.0548254		0.0239019		0.0212011		0.0367691		0.0327703
-24.0267	-0.130645		0.191827		0.0989592		0.0125035		0.0547709		0.0475337		0.0691579		0.0314643		0.0228928		0.0374191		0.0312734
-23.9267	-0.313894		0.205501		0.179891		0.0573547		0.0558839		0.0416229		0.0774632		0.0544917		0.0258681		0.0392639		0.0300934
-23.8267	-0.454405		0.0410039		0.27229		0.110226		0.0412074		0.0341345		0.0815059		0.0546606		0.0280782		0.0468908		0.0306173
-23.7267	-0.496174		-0.20603		0.281922		0.173915		-0.00353455		-0.0117987		0.0723627		0.0571996		0.0281021		0.0548197		0.033495
-23.6267	-0.462072		-0.412187		0.0796783		0.256866		0.0536363		0.0222814		0.0690669		0.0531311		0.0272517		0.0554927		0.0307159
-23.5267	-0.407618		-0.523131		-0.201089		0.332722		0.0951936		0.0570911		0.0417164		0.0373013		0.0139883		0.0482869		0.0311501
-23.4267	-0.347334		-0.532071		-0.437266		0.237212		0.160262		0.112023		0.0258794		0.0184847		-0.0290619		0.0279673		0.0160655
-23.3267	-0.28142		-0.475213		-0.593469		0.0784902		0.249229		0.193092		0.0917998		-0.0152166		-0.0188685		0.0148804		0.0139353
-23.2267	-0.208772		-0.415413		-0.584173		-0.197893		0.272522		0.295108		0.154415		0.0357767		-0.0284778		0.0116471		0.0143864
-23.1267	-0.129584		-0.318307		-0.496062		-0.347889		0.0784208		0.268627		0.243098		0.0988568		0.0583318		-0.0105672		0.0170701
-23.0267	-0.0474956		-0.21376		-0.38746		-0.467413		-0.0966702		0.14943		0.259909		0.19814		0.17323		0.0383425		0.0218904
-22.9267	-7.45167e-05		-0.109029		-0.304152		-0.465708		-0.337433		-0.0271848		0.0892715		0.270284		0.234873		0.0967748		0.0453252
-22.8267	-0.0439523		-0.115659		-0.305833		-0.485688		-0.454814		-0.25946		-0.0717412		0.258973		0.200332		0.162456		0.0683449
-22.7267	-0.0617421		-0.117763		-0.261462		-0.453227		-0.557927		-0.487692		-0.34226		-0.0406413		0.104207		0.153237		0.0594474
-22.6267	-0.131052		-0.144296		-0.272742		-0.431766		-0.591897		-0.628728		-0.514951		-0.355069		-0.181588		0.0525145		0.102299
-22.5267	-0.200366		-0.181372		-0.302735		-0.409489		-0.598912		-0.715966		-0.686728		-0.656674		-0.449121		-0.208231		0.0349467
-22.4267	-0.214356		-0.232872		-0.285384		-0.426754		-0.557252		-0.661576		-0.753592		-0.766134		-0.650651		-0.44684		-0.12526
-22.3267	-0.135837		-0.161408		-0.171247		-0.347832		-0.413094		-0.529999		-0.646311		-0.695616		-0.636458		-0.575681		-0.219967
-22.2267	0.183904		0.10926		0.166319		-0.0350996		-0.0307746		-0.183874		-0.313858		-0.350557		-0.332933		-0.365658		-0.195913
-22.1267	0.387219		0.339738		0.371741		0.2345		0.220524		0.107653		-0.00493465		-0.0558722		-0.0873056		-0.169359		-0.123453
-22.0267	0.57822		0.51903		0.540386		0.468223		0.426659		0.338283		0.256194		0.196787		0.142701		0.0601691		-0.0186515
-21.9267	0.696808		0.61325		0.596772		0.590624		0.52847		0.459283		0.42425		0.351444		0.28342		0.204546		0.0904077
-21.8267	0.630982		0.601433		0.528952		0.597557		0.50762		0.481472		0.479126		0.409331		0.288322		0.234002		0.144217
-21.7267	0.456279		0.587167		0.452154		0.528804		0.450383		0.448947		0.451972		0.371187		0.266375		0.228987		0.149711
-21.6267	0.336281		0.557332		0.378457		0.437812		0.369178		0.380439		0.396967		0.302953		0.231913		0.209978		0.125888
-21.5267	0.267208		0.400798		0.362135		0.346085		0.290396		0.304355		0.314145		0.235246		0.182747		0.17419		0.101278
-21.4267	0.129985		0.235653		0.345473		0.267278		0.223486		0.237007		0.249292		0.185809		0.133751		0.133221		0.0841945
-21.3267	-0.0277403		0.142515		0.201011		0.245423		0.159661		0.17926		0.184566		0.139307		0.0914565		0.0994684		0.0785224
-21.2267	-0.120956		0.0586686		0.0738391		0.25568		0.125207		0.134346		0.128953		0.0998801		0.067941		0.0870823		0.0742455
-21.1267	-0.18203		-0.0457002		0.0071206		0.201854		0.131927		0.116197		0.0989174		0.0645981		0.0385366		0.0699746		0.0836299
-21.0267	-0.199362		-0.150846		-0.0324355		0.101767		0.172417		0.141007		0.0686463		0.0387371		0.0125799		0.0483638		0.0688944
-20.9267	-0.176425		-0.215425		-0.0956214		-0.0173632		0.148175		0.187636		0.0691487		0.0206193		0.00447647		0.0341501		0.0437051
-20.8267	-0.155752		-0.232205		-0.174786		-0.00694019		0.0435919		0.130829		0.0972197		0.0316997		0.00746927		0.0213074		0.037648
-20.7267	-0.142334		-0.208803		-0.221682		-0.0258427		-0.0241843		0.015185		0.0762491		0.070098		0.0366797		0.01579		0.0260172
-20.6267	-0.120149		-0.173378		-0.239472		-0.11597		-0.109269		-0.0335809		0.0411683		0.137954		0.0729566		0.0152965		0.0130443
-20.5267	-0.0855332		-0.148865		-0.237785		-0.180108		-0.0908588		-0.013562		-0.0137944		0.134278		0.0956467		0.0531668		0.0169449
-20.4267	-0.047456		-0.117001		-0.19514		-0.221123		-0.131464		-0.057618		-0.0436795		0.0314936		0.0689875		0.113952		0.0442556
-20.3267	-0.0450968		-0.0865739		-0.174177		-0.225491		-0.218705		-0.169509		-0.0589325		-0.0798481		-0.0693318		0.0702389		0.0893294
-20.2267	-0.0969341		-0.105958		-0.204178		-0.257601		-0.291799		-0.286865		-0.144668		-0.155938		-0.17139		-0.085746		0.0459606
-20.1267	-0.177081		-0.174218		-0.25629		-0.29516		-0.303257		-0.332702		-0.289137		-0.142928		-0.232774		-0.191879		-0.0933144
-20.0267	-0.146993		-0.139032		-0.194886		-0.203442		-0.212054		-0.261725		-0.316109		-0.156778		-0.148491		-0.179892		-0.10383
-19.9267	-0.0389792		-0.0244649		-0.0524949		-0.0755517		-0.0943741		-0.144377		-0.219011		-0.121661		-0.0744748		-0.0415464		-0.0374022
-19.8267	-0.0197576		0.0126684		-0.0100261		0.0198709		-0.0543414		-0.0791542		-0.174507		-0.141799		-0.10096		-0.00989287		0.0129026
-19.7267	0.00264909		0.0470264		0.0285953		0.0388709		-0.0143763		-0.0371757		-0.114562		-0.116312		-0.0998388		-0.0448674		0.00833654
-19.6267	0.0833684		0.0869768		0.0694254		0.0600346		0.0487601		-0.0238747		-0.0420219		-0.095259		-0.104134		-0.0973424		-0.0500277
-19.5267	0.157305		0.146209		0.142662		0.135979		0.13828		0.0621714		0.0531723		-0.0182583		-0.0480965		-0.0595268		-0.0133094
-19.4267	0.194153		0.196634		0.196875		0.198309		0.196713		0.158017		0.146676		0.0506516		0.0310088		0.0103114		0.0137563
-19.3267	0.20693		0.211101		0.211221		0.23184		0.212661		0.188301		0.190467		0.100345		0.0647391		0.0554007		0.0340543
-19.2267	0.174596		0.193863		0.194216		0.214667		0.195009		0.181054		0.189654		0.13509		0.0931434		0.0690578		0.0533618
-19.1267	0.129334		0.151573		0.147804		0.177407		0.164705		0.158149		0.166262		0.155217		0.103179		0.0632554		0.0423889
-19.0267	0.0821714		0.10343		0.101699		0.144282		0.126783		0.129981		0.125213		0.139056		0.0948084		0.0544273		0.0321762
-18.9267	0.0465133		0.0694326		0.0653973		0.118376		0.0939075		0.0989758		0.09511		0.106412		0.0804383		0.0685242		0.0291992
-18.8267	0.0163073		0.042533		0.0371435		0.0863582		0.062118		0.0698016		0.0717345		0.0790198		0.0626299		0.0663669		0.0482474
-18.7267	-0.0170402		0.00999278		0.00630259		0.0470923		0.0288212		0.0338232		0.0389827		0.0576168		0.0339504		0.0372438		0.0392288
-18.6267	-0.0377635		-0.0230209		-0.0257553		0.0183044		0.00728555		0.00475004		0.0162695		0.0325211		0.0111404		0.00538274		0.0205108
-18.5267	-0.0409318		-0.0305077		-0.035415		0.00839045		4.6745e-05		-0.00461887		0.0035151		0.0237843		0.0082245		0.00208888		0.01433
-18.4267	-0.039798		-0.0289677		-0.0343768		0.0125067		-0.000755764		-0.00445201		0.00244398		0.0235626		0.00698707		0.0113531		0.0200419
-18.3267	-0.037277		-0.0313622		-0.0336346		0.00854802		0.000153191		-0.0103006		0.00529972		0.0214498		0.00767218		0.0126586		0.0267812
-18.2267	-0.0382237		-0.0344307		-0.0404594		0.00230566		-0.000815742		-0.0104986		0.00648915		0.0235672		0.0048762		0.0147842		0.0243606
-18.1267	-0.0410284		-0.0366404		-0.0430514		0.000943504		-0.00130003		-0.0145086		0.0117854		0.0190852		0.000204993		0.0139908		0.024177
-18.0267	-0.0410889		-0.0383858		-0.0467554		0.000934866		-0.00184787		-0.0140411		0.013665		0.0118404		-0.0034739		0.0143362		0.0257192
-17.9267	-0.0375361		-0.0393965		-0.0473145		-0.00174613		-0.00441898		-0.0171514		0.013356		0.00618899		-0.00531054		0.0135941		0.0226405
-17.8267	-0.031713		-0.0332681		-0.0357541		0.00262855		-9.10723e-05		-0.00974531		0.0187133		0.0097437		0.00137724		0.020817		0.0281215
-17.7267	-0.0288305		-0.0309209		-0.0336191		0.00260973		-0.0016134		-0.00793915		0.0212072		0.0115005		-0.00170343		0.0190241		0.0302324
-17.6267	-0.0273249		-0.0305005		-0.0348332		0.00209456		-0.00178021		-0.0122136		0.0209592		0.00769285		-0.00381723		0.0186864		0.0329447
-17.5267	-0.024798		-0.0291773		-0.0338519		-0.000859056		0.000803587		-0.0128322		0.0194514		0.0061049		-0.00492182		0.0185175		0.0286774
-17.4267	-0.0236526		-0.023731		-0.029118		-8.59268e-05		0.000939999		-0.0157313		0.016596		0.00445102		-0.00377349		0.0172602		0.0288973
-17.3267	-0.0185297		-0.0215357		-0.0260991		0.00160061		0.000766958		-0.018834		0.00951487		0.00492551		-0.00669002		0.0141189		0.0242422
-17.2267	-0.0160491		-0.0192143		-0.0233179		0.00583244		0.0029215		-0.0207789		0.0070694		0.00347991		-0.00922087		0.0125321		0.0234543
-17.1267	-0.0134715		-0.0187888		-0.0223019		0.00662589		0.00290935		-0.0221787		0.00153556		1.83167e-06		-0.0101649		0.00761466		0.0172963
-17.0267	-0.00551499		-0.0151479		-0.0165979		0.00589142		0.00790969		-0.0272587		-0.00312341		0.00129559		-0.0120732		0.00690874		0.0138785
-16.9267	-0.00354973		-0.0110602		-0.0137416		0.00923002		0.00589399		-0.0194097		-0.00107268		0.0101604		-0.00926565		0.00458528		0.0141246
-16.8267	-0.0043962		-0.0127956		-0.0119778		0.00913233		0.00465698		-0.0187135		-0.00140843		0.00927539		-0.0101467		0.00356135		0.0126332
-16.7267	-0.00319785		-0.0117581		-0.00720483		0.00902255		0.0074564		-0.0195724		0.000514181		0.00852058		-0.00835619		-0.000298045		0.0103546
-16.6267	0.00224861		-0.0102809		-0.00648245		0.0124516		0.00729571		-0.0129095		0.00437975		0.00877487		-0.00689134		-0.000875348		0.0120616
-16.5267	7.57656e-05		-0.0110519		-0.00872853		0.0106746		0.0078908		-0.0198528		0.00161895		0.00532239		-0.00865531		-0.0036321		0.00991915
-16.4267	-0.00148465		-0.0123953		-0.00749171		0.0121821		0.00625611		-0.0164379		0.0037511		0.0055196		-0.0063441		-0.00437675		0.00798034
-16.3267	-0.00349631		-0.0170298		-0.0103861		0.0111595		0.00501353		-0.0137473		0.00370658		0.00379982		-0.00513107		-0.00266935		0.00295509
-16.2267	-0.00410814		-0.0153074		-0.00804492		0.0139847		0.0042582		-0.0158833		0.00238575		0.00133868		-0.00560151		0.000727811		0.00222118
-16.1267	-0.00151112		-0.013414		-0.00578461		0.0153375		0.00267129		-0.0114988		0.00590971		0.00772449		-0.00400036		0.00210919		0.00423382
-16.0267	-0.00155794		-0.00723524		-0.0073227		0.0166777		0.0072184		-0.00695247		0.0130056		0.0114355		-0.0004013		0.00820867		0.00962012
-15.9267	-0.00679068		-0.00956066		-0.0130641		0.0123286		0.00291548		-0.010462		0.0121862		0.011032		-0.000738996		0.0104141		0.00980937
-15.8267	-0.0076243		-0.0115321		-0.0137538		0.00853429		-0.00220205		-0.0099061		0.00967966		0.0127516		-0.00143482		0.0120621		0.00770568
-15.7267	-0.00902531		-0.00949021		-0.0120753		0.00908764		0.000187627		-0.00439871		0.0150711		0.0119766		0.0016373		0.0173681		0.0109406
-15.6267	-0.00808106		-0.0104677		-0.0099513		0.00628004		0.00198761		-0.00192268		0.0200801		0.0166378		0.00598911		0.020606		0.015862
-15.5267	-0.0137469		-0.00921687		-0.0110194		0.0114436		0.00257213		0.00789434		0.0308121		0.0198891		0.00492301		0.0199539		0.0211945
-15.4267	-0.0135454		-0.00610308		-0.00981089		0.0114924		0.005747		0.00862827		0.0337031		0.023536		0.00674599		0.0238399		0.0258794
-15.3267	-0.0171544		-0.00589501		-0.0152246		0.018721		0.00738484		0.0105112		0.0414739		0.0262629		0.00852595		0.0261663		0.0281072
-15.2267	-0.0167873		-0.00497045		-0.0117889		0.0184545		0.00835622		0.0128718		0.0381078		0.0293859		0.0126062		0.0254207		0.0326924
-15.1267	-0.019343		-0.00910687		-0.0146849		0.0197504		0.00755507		0.0112339		0.0362973		0.0298857		0.0091634		0.0238161		0.0325877
-15.0267	-0.0176316		-0.00979706		-0.0127694		0.02267		0.00830418		0.0121195		0.0322405		0.0295487		0.0129867		0.0208089		0.0339818
-14.9267	-0.0192459		-0.0142858		-0.0169764		0.0191859		0.00359282		0.0101018		0.025969		0.0268209		0.00801137		0.0165671		0.0297588
-14.8267	-0.0206182		-0.0165501		-0.0198023		0.0170955		0.00214307		0.00426734		0.0222316		0.0243413		0.00939385		0.0139841		0.0276733
-14.7267	-0.0187108		-0.0184596		-0.0211105		0.0141007		0.000605595		-0.00138496		0.0186579		0.0209876		0.0107845		0.0104229		0.0241384
-14.6267	-0.0196011		-0.020649		-0.0201537		0.00916748		-0.00242773		-0.0062913		0.0137317		0.020971		0.0088588		0.00520314		0.0207794
-14.5267	-0.022729		-0.029175		-0.0208774		0.00532378		-0.00801561		-0.00904801		0.00925269		0.0126011		0.00219678		-0.000756807		0.0188329
-14.4267	-0.0233186		-0.0273768		-0.0239622		0.00357817		-0.00956889		-0.0168651		0.00602368		0.00823922		0.00126662		-0.00520883		0.0191966
-14.3267	-0.0221432		-0.0283915		-0.0236164		0.00186105		-0.00806855		-0.0178323		0.00494947		0.00329697		-0.000192211		-0.0071598		0.0164561
-14.2267	-0.0178728		-0.0274439		-0.0233768		0.00102896		-0.00532581		-0.0177855		0.00285595		0.00262764		-0.00177255		-0.010387		0.0127513
-14.1267	-0.0180995		-0.028746		-0.0240986		0.000799052		-0.00657819		-0.0119837		0.0045934		0.00248256		-0.00485498		-0.00834136		0.0110199
-14.0267	-0.019961		-0.0317306		-0.0256611		-0.00194753		-0.00702984		-0.014305		0.0051407		-0.00376423		-0.00844774		-0.00695836		0.00582383
-13.9267	-0.0157181		-0.0283556		-0.0230514		-0.00505428		-0.00560659		-0.0126565		0.00577142		-0.00520494		-0.00618749		-0.00661821		0.00445254
-13.8267	-0.0107078		-0.0208359		-0.0190549		-0.00707244		-0.00546269		-0.0114553		0.0123285		0.000353491		-0.00343673		-0.00423225		0.00379693
-13.7267	-0.0105867		-0.0162773		-0.0186827		-0.00715789		-0.00820284		-0.00512344		0.013327		0.00656696		-0.00261178		-0.00320421		0.00181889
-13.6267	-0.0129044		-0.0136967		-0.015517		-0.00585379		-0.00930858		-0.00486501		0.0120073		0.00915158		0.000589523		0.000815961		-0.00164181
-13.5267	-0.0141423		-0.00964205		-0.0113382		-0.0049038		-0.00852671		0.000862116		0.0180008		0.0137724		0.00485991		0.00740302		-0.000849435
-13.4267	-0.0162512		-0.00707246		-0.0110855		-0.00125781		-0.00846162		0.00716706		0.0209284		0.0170358		0.00360519		0.00802377		0.00105893
-13.3267	-0.0188613		-0.0103973		-0.0169835		0.000272119		-0.0106892		0.00699632		0.0199824		0.0206862		0.00463204		0.00806081		0.00659937
-13.2267	-0.0232111		-0.0138595		-0.0197047		-0.00282033		-0.0149332		0.00116387		0.0149165		0.0178548		0.00716375		0.00720224		0.00798594
-13.1267	-0.0290949		-0.015005		-0.0235265		-0.00817105		-0.0182291		-0.00390537		0.0165523		0.0179418		0.00914538		0.0100174		0.00665787
-13.0267	-0.0314794		-0.0168441		-0.0294764		-0.0136398		-0.0245971		-0.00807751		0.0178055		0.01415		0.00131891		0.0052139		0.00239358
-12.9267	-0.029571		-0.0158488		-0.0309728		-0.0190963		-0.0217468		-0.0153508		0.0106237		0.00852614		-0.000907614		0.00147545		-0.00034025
-12.8267	-0.0257909		-0.0141322		-0.0273036		-0.0196619		-0.018631		-0.0134725		0.00720168		0.00769805		0.0035395		0.000656979		0.000603213
-12.7267	-0.0205785		-0.0113846		-0.0272365		-0.0171725		-0.0226771		-0.0144785		0.00689342		0.0103307		0.000636783		7.0325e-05		-0.000565217
-12.6267	-0.0142328		-0.00799074		-0.0227751		-0.010995		-0.0204498		-0.0107986		0.00676525		0.00817417		0.000492398		0.00236933		-0.000973517
-12.5267	-0.0157298		-0.00851493		-0.0191186		-0.0107956		-0.0208633		-0.00864513		0.0072159		0.00442452		-0.000321922		0.00185354		0.00258283
-12.4267	-0.0170589		-0.0124822		-0.0220359		-0.00903677		-0.0248845		-0.00967665		0.00331981		0.00227647		-0.00292817		1.99183e-05		-0.00059524
-12.3267	-0.0195673		-0.0104453		-0.020769		-0.00799001		-0.0257364		-0.00845593		0.0006342		0.000822852		-0.00178681		-0.00267185		0.00403444
-12.2267	-0.0187017		-0.0149274		-0.0190892		-0.00937856		-0.0291168		-0.0105398		-0.00281525		-0.00648145		-0.00369616		-0.00792046		0.00159566
-12.1267	-0.0177617		-0.0156995		-0.0221855		-0.0108953		-0.029656		-0.0100774		-0.000541205		-0.00924133		-0.00142871		-0.00948741		0.00164536
-12.0267	-0.0171544		-0.0204788		-0.021591		-0.00868585		-0.0283264		-0.00541535		0.000659673		-0.00846672		-0.00136158		-0.00524993		0.00542692
-11.9267	-0.0147334		-0.0197937		-0.0230184		-0.00899102		-0.0315664		-0.0062963		0.00092519		-0.00859682		-0.0046453		-0.0123011		0.00481068
-11.8267	-0.0150467		-0.0225509		-0.0233443		-0.0136019		-0.0297465		-0.00696869		-0.00357962		-0.0144668		-0.00606506		-0.0148096		-0.00127869
-11.7267	-0.00918581		-0.0191655		-0.018876		-0.0164656		-0.0252329		-0.00773264		-0.00449725		-0.0130351		-0.00412772		-0.0129894		-0.00343932
-11.6267	-0.00521137		-0.017009		-0.0207137		-0.0148646		-0.0258545		-0.00737507		-0.00251554		-0.0139994		-0.00853117		-0.0116236		-0.00274335
-11.5267	-0.00372978		-0.0159307		-0.0210383		-0.0175063		-0.0260336		-0.00675915		-0.00540209		-0.0129334		-0.00608958		-0.0108973		-0.00622658
-11.4267	-0.00143991		-0.0137771		-0.019313		-0.0199875		-0.021639		-0.00315399		-0.00500136		-0.0113306		-0.00888492		-0.00943448		-0.00405123
-11.3267	0.00237371		-0.0100748		-0.0147399		-0.0174627		-0.0234141		-0.00177664		-0.00646619		-0.0075103		-0.00491312		-0.00515536		-0.0026479
-11.2267	0.00265965		-0.00689252		-0.0163253		-0.0161367		-0.0200663		-0.00136698		-0.00481566		-0.0065465		-0.00165043		-0.00723466		-0.00300702
-11.1267	0.00612638		-0.00822197		-0.0147487		-0.0180496		-0.0182749		-0.0007657		-0.00292966		-0.0062444		-0.00252025		-0.00480691		-0.00373232
-11.0267	0.00276538		-0.00926643		-0.0168991		-0.0179876		-0.0229665		-0.00239798		-0.00431921		-0.00745081		-0.00581031		-0.00792249		-0.00609436
-10.9267	0.00131579		-0.0124558		-0.0120726		-0.0226263		-0.0180062		-0.00327813		-0.00621189		-0.00678561		-0.00522309		-0.00879423		-0.00915696
-10.8267	-0.000298487		-0.0103215		-0.0156071		-0.0215052		-0.0186666		-0.00279691		-0.00340076		-0.00814257		-0.0074569		-0.00883103		-0.00580345
-10.7267	0.00555884		-0.00835132		-0.0132029		-0.0208425		-0.0160975		-0.0027083		7.91617e-06		-0.00645489		-0.00636439		-0.00671498		-0.00817986
-10.6267	0.00588432		-0.00482648		-0.0141113		-0.0168493		-0.0197154		-0.00517435		-0.00258664		-0.00817913		-0.00745085		-0.00765223		-0.0123021
-10.5267	0.0070943		-0.00204089		-0.0102855		-0.0154775		-0.0150559		-0.00317688		-0.00254795		-0.00663802		-0.00447083		-0.00483517		-0.0134796
-10.4267	0.0131002		0.00101241		-0.00648243		-0.0147344		-0.011797		-0.00151108		-0.00392942		-0.00518438		-0.0028935		-0.00401884		-0.0114681
-10.3267	0.0139511		-0.000126318		-0.00635766		-0.0107366		-0.0134419		-0.00456578		-0.00620521		-0.00734501		-0.0054315		-0.00633958		-0.0112457
-10.2267	0.0208369		0.0037169		0.000252284		-0.0114141		-0.0128774		0.000810952		-0.00434624		-0.00481213		-0.00328824		-0.00237781		-0.0100678
-10.1267	0.0192693		0.00577529		0.00171468		-0.0111333		-0.0107175		-0.000218587		-0.00653936		-0.00560153		-0.00530346		-0.00180356		-0.0118561
-10.0267	0.0210149		0.00891063		-0.000406252		-0.00579628		-0.00713244		0.000349418		-0.00349587		-0.00835415		-0.00463761		0.000873522		-0.00997828
-9.92667	0.0238795		0.0087906		0.00125406		-0.00533501		-0.00951946		-0.00396364		-0.00600379		-0.0055425		-0.00452146		0.00217947		-0.0111592
-9.82667	0.0189642		0.0124975		0.00372737		-0.00435626		-0.00858157		-0.00107269		-0.0062988		-0.00424187		-0.00627766		-0.000757715		-0.00547971
-9.72667	0.0226593		0.00937041		0.00355337		-0.00470837		-0.00837982		-0.0018153		-0.00815177		-0.00308278		-0.0014015		-0.00282692		-0.00609618
-9.62667	0.0253505		0.0119929		0.00317305		-0.00291799		-0.00443174		-0.00221565		-0.00262906		-0.00423429		-0.00197802		0.000594207		-0.00375231
-9.52667	0.0228765		0.00994213		0.00133017		-0.0037572		-0.00469103		0.00083821		-0.00316409		-0.00221605		-0.00319263		-0.00279131		-0.00603073
-9.42667	0.0225804		0.00945991		0.00644943		-0.00501049		-0.000625134		0.000950539		-0.00516818		-0.00462188		-0.00419263		0.00119674		-0.00314912
-9.32667	0.0231135		0.00798134		0.00921581		-0.00866748		-0.000842263		0.000330065		-0.00593312		-0.00304817		-0.00705818		-0.00275823		-0.00427573
-9.22667	0.012818		0.0117325		0.00642863		-0.00857998		-0.0002471		-0.00187321		-0.0070602		-0.0039087		-0.00943563		-0.0023186		-0.00488962
-9.12667	0.0137671		0.0116008		0.00819835		-0.0118037		0.000567654		0.00193726		-0.00725653		-0.00230865		-0.00822074		-0.000448081		-0.00655123
-9.02667	0.0118107		0.00805207		0.00587731		-0.00907238		0.00348511		0.0076248		-0.00754235		0.00247351		-0.00487732		-0.000281256		-0.00443753
-8.92667	0.00591682		0.00300444		0.000505228		-0.011412		0.00466917		0.00439748		-0.00896046		-0.00102999		-0.00638186		-0.00408281		-0.00703845
-8.82667	0.005095		-0.00267387		0.00109437		-0.0114141		0.00636394		0.00359955		-0.0127426		-0.00267437		-0.00414003		-0.00728148		-0.00893454
-8.72667	0.00464523		-0.00166383		0.0021105		-0.00924216		0.00387929		0.00301515		-0.0114762		-0.0020803		-0.00322007		-0.00451973		-0.00710857
-8.62667	0.00448498		-0.000892631		0.00175331		-0.00920054		0.00553894		-0.00249276		-0.0123153		-0.00165648		-0.00585019		-0.0038976		-0.00804332
-8.52667	0.00180971		-0.00387624		0.00174644		-0.00796961		-0.000437894		-0.00393684		-0.0113897		-0.00333496		-0.0055038		-0.00847206		-0.00639548
-8.42667	0.00239506		-0.00704987		0.00209227		-0.00835979		-0.000906867		-0.00632935		-0.0125908		-0.00586135		-0.00612182		-0.0066324		-0.00547185
-8.32667	-0.006161		-0.00447854		-0.00154717		-0.00509952		-0.00177267		-0.00542908		-0.0115545		-0.00443006		-0.00374705		-0.00589563		-0.0021103
-8.22667	-0.00922999		-0.00719275		-0.00359331		-0.0051315		-0.00113305		-0.00676315		-0.0119718		-0.00751997		-0.0045155		-0.00840817		-0.00430758
-8.12667	-0.0105154		-0.0122806		-0.0013498		-0.00614014		0.00116832		-0.00740355		-0.0171613		-0.00843893		-0.00302102		-0.0103171		-0.0102244
-8.02667	-0.013706		-0.00861232		-0.00160603		-0.00321031		0.00327287		-0.00311743		-0.0141904		-0.00589448		-0.000856953		-0.00866866		-0.00485895
-7.92667	-0.0210729		-0.0102064		-0.00789339		-0.00311293		0.000582297		-0.00280108		-0.0136693		-0.0090895		-0.0045198		-0.0116842		-0.00381672
-7.82667	-0.0165441		-0.0139074		-0.00548355		-0.00511127		0.00192463		-0.00298717		-0.0129827		-0.00931413		-0.00321887		-0.00928665		-0.00370027
-7.72667	-0.0180091		-0.0161581		-0.00316203		-0.00346325		0.00645893		-0.00126191		-0.0123235		-0.00998992		-0.00206681		-0.0118032		-0.0021454
-7.62667	-0.0149379		-0.00964514		0.000800312		-0.00239818		0.00940753		-0.000741073		-0.0122554		-0.00599292		-0.00354528		-0.0130682		-0.00241698
-7.52667	-0.0141352		-0.00936085		0.00237755		-0.00272266		0.00618237		0.00137485		-0.0133454		-0.0108697		-0.00335271		-0.0147262		-0.000562582
-7.42667	-0.0109822		-0.00559559		0.00439149		-0.00182342		0.00852204		-0.00197749		-0.0116354		-0.00814413		-0.00331611		-0.0122863		-0.00284164
-7.32667	-0.00133217		-0.00114263		0.0140822		-0.00216221		0.013506		0.00235035		-0.00639772		-0.00514072		0.00280642		-0.00855259		-0.00114691
-7.22667	0.00282832		0.00501857		0.012357		0.000882464		0.0165202		0.00557417		-0.00664532		-0.00492036		0.00367365		-0.00545301		0.00256853
-7.12667	0.00356689		0.012414		0.0164159		0.00863659		0.0142852		0.00771637		-0.00172567		-0.00429928		0.0045884		-0.00308583		0.0036672
-7.02667	0.004693		0.0139614		0.0219223		0.00951234		0.0185209		0.0089341		6.76395e-05		0.000466337		0.00776491		-0.000646483		0.00356037
-6.92667	0.0072515		0.0151427		0.0242086		0.0130393		0.0219259		0.0117474		0.00050236		0.00110474		0.00921709		0.00426167		0.00653382
-6.82667	0.00768687		0.0169451		0.0267471		0.0156669		0.0233419		0.0154799		0.00359266		0.00444997		0.00673577		0.00456328		0.00930118
-6.72667	0.00699237		0.0180578		0.0231928		0.0136571		0.0214788		0.0125234		0.00344186		0.00224355		0.00543929		0.00257975		0.00848591
-6.62667	0.00702964		0.0186823		0.0262578		0.016007		0.0215678		0.0135492		0.00643112		0.00443014		0.00844027		0.0045162		0.00962015
-6.52667	0.00980201		0.0195287		0.0231339		0.0171667		0.0246134		0.0163971		0.00288189		0.000544766		0.00664372		0.00541748		0.0117869
-6.42667	0.00588478		0.0181251		0.0237549		0.0189575		0.0222453		0.0175543		0.00651173		-0.00113933		0.00749181		0.00739348		0.0124583
-6.32667	0.00604631		0.0172096		0.026623		0.0168737		0.026001		0.0178795		0.00383479		-0.000842827		0.00967227		0.00809639		0.0116241
-6.22667	0.00177667		0.0194269		0.0228531		0.0197382		0.0228861		0.0171591		0.00646775		-0.00230154		0.0127052		0.00883136		0.0116114
-6.12667	0.00240049		0.0165745		0.0237126		0.0160863		0.0255005		0.0183397		-0.000422207		-0.00730849		0.00728773		0.00581219		0.0105306
-6.02667	0.00241343		0.0181941		0.0245336		0.0217249		0.028008		0.0176346		0.00408578		-0.00273695		0.0106865		0.00820932		0.0113586
-5.92667	-7.27383e-05		0.0153574		0.0241973		0.0193476		0.0265909		0.0158381		0.0020187		-0.00418144		0.00818641		0.0116165		0.0120029
-5.82667	-0.00384625		0.0160975		0.0197128		0.020193		0.0233734		0.0150605		0.00221907		-0.0082733		0.0043452		0.00498719		0.00996734
-5.72667	-0.00313262		0.0107132		0.0168691		0.0193192		0.0256541		0.0161748		0.000379924		-0.00852509		0.0053752		0.0074667		0.00595145
-5.62667	-0.00534568		0.0135882		0.0163635		0.0161906		0.0232284		0.0161241		0.0021524		-0.00943502		0.00354614		0.00617685		0.00777165
-5.52667	0.00100074		0.0143532		0.0205998		0.0203557		0.0314687		0.0176767		0.00390409		-0.00573177		0.00918936		0.00855149		0.00721837
-5.42667	-0.00509031		0.0175687		0.0219757		0.0180278		0.0270218		0.0160591		0.00159375		-0.00745541		0.00480452		0.00561028		0.00958792
-5.32667	-0.00415877		0.014634		0.0227635		0.016243		0.0306473		0.0142684		0.00102025		-0.0124436		0.00177561		0.00494791		0.00457502
-5.22667	-0.00220716		0.0197398		0.0229589		0.0186579		0.0312307		0.0189194		0.00455473		-0.0124909		0.0049515		0.0054601		0.00747597
-5.12667	-0.00437773		0.02302		0.0228592		0.0223485		0.0294535		0.0197654		0.00374044		-0.00636901		0.00629229		0.00714875		0.00677395
-5.02667	0.00152994		0.0304375		0.0286779		0.0259699		0.03526		0.0216107		0.00873923		-0.00263933		0.00868275		0.00911956		0.0103243
-4.92667	0.00163313		0.0309768		0.0325871		0.0229283		0.0347849		0.0218891		0.00826969		-0.00609082		0.00447536		0.0090112		0.0120416
-4.82667	-0.000304713		0.0333974		0.0310719		0.0224879		0.0360835		0.0202805		0.00527593		-0.00918529		-0.000229425		0.00824585		0.0116799
-4.72667	-0.00618539		0.0328969		0.0284149		0.0201452		0.0315186		0.020608		0.00717924		-0.00956881		-0.000631702		0.00840608		0.010605
-4.62667	-0.00753277		0.0309954		0.0261932		0.0231379		0.036591		0.0210911		0.0109423		-0.0120463		0.000589967		0.0162836		0.0145359
-4.52667	-0.0103271		0.0295619		0.02382		0.0235575		0.0368047		0.0207601		0.0133138		-0.0106863		-0.00237221		0.0134969		0.0154856
-4.42667	-0.015503		0.021715		0.0213099		0.0168859		0.0330429		0.0224836		0.00710011		-0.0114487		-0.00171362		0.0150137		0.0115941
-4.32667	-0.0234126		0.0199641		0.0131281		0.0186246		0.0292501		0.0184187		0.00369972		-0.01999		-0.00839539		0.00709817		0.0107981
-4.22667	-0.0281367		0.00989328		0.0080557		0.0145831		0.0274536		0.0140644		-0.00200754		-0.0213954		-0.0130824		0.00171052		0.00472256
-4.12667	-0.0245927		0.00681852		0.0102725		0.0127477		0.0282394		0.0131169		-0.00278168		-0.0195283		-0.0131186		0.000790359		0.00879369
-4.02667	-0.0250763		0.00675247		0.00952504		0.0104477		0.0243052		0.00949653		0.000480586		-0.0242356		-0.0183263		0.00150501		0.0110484
-3.92667	-0.0304286		0.0054596		0.00307766		0.00939177		0.0177917		0.000587484		-0.00284574		-0.0317469		-0.0225642		-0.00394744		0.00611121
-3.82667	-0.0289104		0.00249764		0.00138603		0.00626171		0.0157089		0.000864816		-0.00528835		-0.0347356		-0.021874		0.00137945		0.00406242
-3.72667	-0.0252437		0.00427651		0.00519987		0.00760856		0.0201436		0.0102238		-0.00387873		-0.0290064		-0.0115605		0.00634916		0.00587568
-3.62667	-0.0250712		-0.00127894		0.00447526		0.0107152		0.0218363		0.0184199		0.0019961		-0.0197556		-0.0088445		0.00693713		0.0122187
-3.52667	-0.0172094		-0.0041789		0.000958786		0.0129033		0.0229406		0.015949		0.00227306		-0.0190527		-0.00292708		0.00834048		0.00871372
-3.42667	-0.0159449		-0.00382688		0.00340535		0.0165927		0.0216629		0.012852		0.00385191		-0.0181479		-0.00329739		0.00741228		0.00563408
-3.32667	-0.0188395		-0.00437122		-0.000120331		0.013294		0.020343		0.0108928		0.00282198		-0.0266042		-0.00429892		0.00549519		0.00157674
-3.22667	-0.0117454		-0.00364511		0.00228154		0.0113256		0.0224837		0.0141581		-0.00050071		-0.02252		0.00336353		0.00643858		-0.000715199
-3.12667	-0.0164205		0.00150459		-0.00112345		0.013352		0.0161443		0.0192734		0.00257165		-0.019992		-0.00386958		0.00115514		-0.00129493
-3.02667	-0.0162973		-0.00317561		-0.00768019		0.0127055		0.0165527		0.0163295		0.000458091		-0.0222672		-0.000419612		-0.000122215		-0.00711603
-2.92667	-0.0187626		-0.00345529		-0.0114558		0.00431065		0.0179168		0.0185807		-0.000763575		-0.0216756		0.00153303		-0.0024464		-0.00921211
-2.82667	-0.0170838		-0.00752955		-0.0168636		0.00294753		0.016029		0.0201006		-0.000474805		-0.01532		0.00568282		-0.0065394		-0.00848673
-2.72667	-0.0120789		0.000123549		-0.0163015		0.0088252		0.0187056		0.0231628		-0.00222367		-0.0108653		0.00590004		-0.00228383		-0.00233754
-2.62667	0.00422163		0.000617961		-0.00279768		0.0103394		0.0160637		0.0191233		-0.0113905		-0.0131573		0.00765248		0.00715822		-0.00516755
-2.52667	0.0154353		0.0193974		0.00829063		0.0242724		0.020755		0.0291834		-0.00554974		-0.00216504		0.0198813		0.00562337		0.00250341
-2.42667	0.0205583		0.0224191		0.0118517		0.02715		0.0237248		0.0340593		-0.00423397		-0.00175988		0.019607		-0.00770298		-0.00135381
-2.32667	0.0243778		0.0256874		0.0150063		0.0285716		0.0214772		0.037936		-0.00638755		0.00267636		0.0264216		0.00647588		-0.00573723
-2.22667	0.0331902		0.0354443		0.0232049		0.0355575		0.0270679		0.045727		0.00238675		0.0103952		0.0356986		0.016138		0.00148721
-2.12667	0.0510142		0.053959		0.0228784		0.0425166		0.029072		0.0498063		0.000502511		0.00973159		0.0445856		0.0180729		0.00213818
-2.02667	0.0729106		0.0630976		0.0272319		0.0542451		0.0352285		0.0592675		0.0144457		0.0170764		0.0480641		0.0298567		0.0179274
-1.92667	0.0850519		0.0718274		0.029747		0.0543614		0.0301167		0.0640694		0.0263152		0.0166072		0.0490514		0.0320647		0.025984
-1.82667	0.0901783		0.0620988		0.0255116		0.0498617		0.0239112		0.0534262		0.0231284		0.0103802		0.0327547		0.0268255		0.0212148
-1.72667	0.103177		0.0604449		0.0274972		0.0552257		0.0352373		0.0596802		0.0242723		0.0099987		0.0355624		0.0315409		0.0215143
-1.62667	0.108961		0.0545732		0.0288993		0.0489146		0.0285768		0.0540147		0.0343203		-0.00454576		0.0269197		0.0356813		0.028513
-1.52667	0.124718		0.0554817		0.0299648		0.0604002		0.0433442		0.04378		0.0413068		0.00755423		0.0224408		0.0346909		0.0287506
-1.42667	0.139916		0.0612651		0.0340781		0.0549282		0.0206177		0.0492857		0.0427521		-0.00432017		0.0218601		0.0213779		0.0225615
-1.32667	0.163133		0.0659252		0.0281104		0.0468247		-0.00123384		0.0525236		0.0520844		-0.0323756		0.0149871		0.0320561		0.0218046
-1.22667	0.0994477		0.0502034		-0.00348111		0.0402666		0.0358248		0.0264571		0.0585129		-0.0622507		-0.0139934		0.00142439		0.0124245
-1.12667	0.0463576		0.010998		-0.023212		0.0417319		-0.00565347		-0.00707588		0.055716		-0.0820772		-0.0168135		-0.0329661		0.0108056
-1.02667	0.0896767		0.0348096		-0.0162724		-0.0119819		0.00595239		0.0292823		0.00549302		-0.0173271		-0.0124337		-0.020331		0.0220541
-0.926666	0.541839		1.14057		0.33938		0.0888435		0.324541		0.119651		0.288095		0.354427		0.942246		0.632513		0.0235501
-0.826667	13.8197		12.7386		2.14773		-0.512511		3.15239		0.619563		3.31493		1.99785		4.93996		2.90205		-0.203466
-0.726667	88.3473		45.7496		10.6964		1.61051		8.69261		2.94102		5.85122		2.2523		6.85744		1.90297		0.578813
-0.626666	242.131		111.597		42.0692		12.2249		17.9834		6.87241		6.83926		3.73477		5.00074		1.74563		1.59101
-0.526666	422.692		202.515		92.6727		33.7288		29.7414		12.3022		7.85998		4.31144		1.35546		-0.276413		1.73603
-0.426666	562.899		288.363		149.998		63.2616		43.2159		19.0031		8.00373		4.85854		-1.67874		-0.997049		1.68784
-0.326667	598.991		342.968		194.06		90.2622		55.7993		24.9754		11.1736		6.78891		-0.667333		0.934401		0.254181
-0.226667	552.816		357.69		212.823		110.863		67.8738		31.7632		15.568		7.21985		3.476		1.07982		0.0815344
-0.126667	506.604		359.405		225.09		127.837		79.7502		39.5019		20.219		10.8777		5.63271		2.20608		1.03491
-0.0266663	496.735		372.776		244.249		145.142		92.8186		46.9534		24.2746		13.6844		7.21076		2.99674		1.70576
0.0733339	512.576		396.147		269.342		165.134		107.108		55.1523		28.6548		16.2654		8.6745		3.65256		2.12529
0.173333	537.079		422.139		295.779		186.317		121.611		63.8023		33.4107		18.9784		10.1562		4.47129		2.40325
0.273333	560.684		446.035		320.346		207.045		135.487		72.5531		38.3834		21.5807		11.4632		5.14916		2.83102
0.373333	580.347		465.943		341.839		226.118		148.421		80.9629		43.2743		24.1952		12.803		5.80917		3.1475
0.473333	595.799		481.393		359.952		243.201		160.375		88.9245		47.8884		26.615		14.1163		6.45172		3.4037
0.573333	607.652		492.987		374.824		258.112		171.145		96.3392		52.3022		28.9778		15.2971		7.12476		3.69084
0.673333	616.819		501.747		386.977		271.033		180.822		103.27		56.4953		31.1941		16.4241		7.7566		3.93924
0.773333	624.018		508.614		396.844		282.187		189.571		109.565		60.3672		33.3131		17.4529		8.32902		4.16533
0.873333	629.658		514.172		404.815		291.74		197.293		115.471		64.0046		35.3179		18.4822		8.94281		4.44604
0.973334	634.312		518.486		411.3		299.881		204.123		120.767		67.3432		37.1608		19.4659		9.47119		4.70211
1.07333	637.987		521.993		416.55		306.846		210.204		125.613		70.4984		38.8859		20.4137		9.95319		4.94522
1.17333	641.09		524.842		420.84		312.767		215.633		130.095		73.4634		40.5212		21.3111		10.4359		5.21151
1.27333	643.65		527.059		424.293		317.821		220.472		134.206		76.157		42.085		22.1556		10.8585		5.47844
1.37333	645.75		528.776		426.99		322.091		224.711		137.895		78.6526		43.4211		22.8997		11.2266		5.70596
1.47333	647.38		530.199		429.359		325.793		228.42		141.223		80.926		44.6948		23.6165		11.5927		5.85703
1.57333	648.741		531.326		431.202		328.825		231.765		144.344		83.0792		45.9279		24.2992		11.9653		5.99379
1.67333	649.856		532.255		432.744		331.52		234.742		147.079		85.0653		47.1004		24.8768		12.2888		6.15821
1.77333	650.702		532.958		434.012		333.783		237.501		149.694		86.8614		48.3361		25.5216		12.7841		6.31778
1.87333	651.096		533.555		434.852		335.591		240.133		152.132		88.592		49.6342		26.3046		13.6606		6.51058
1.97333	648.048		532.878		435.504		337.048		241.903		154.166		90.8498		50.5012		27.0987		14.2562		6.92963
2.07333	635.014		526.591		433.872		336.767		242.4		155.635		92.7957		51.063		27.7405		14.3141		7.29976
2.17333	612.138		514.238		428.375		334.598		241.992		156.629		93.1848		51.8501		28.0615		14.5		7.42467
2.27333	589.132		502.972		422.672		332.539		241.803		157.733		94.0058		52.7175		28.4567		14.9851		7.546
2.37333	569.205		494.623		419.277		331.373		242.266		158.217		95.6954		53.2742		28.2305		15.8108		7.44224
2.47333	546.992		484.561		415.256		330.625		242.725		159.243		96.6706		53.9395		28.8126		16.1069		8.1733
2.57333	525.038		473.401		409.933		329.213		242.761		160.423		96.9825		54.7025		29.7808		16.1654		8.57799
2.67333	508.678		465.038		405.656		327.715		242.79		161.2		97.4857		55.2904		30.2808		16.3179		8.47775
2.77333	498.516		459.995		403.023		326.84		243.035		161.89		98.0796		55.795		30.6272		16.4792		8.54868
2.87333	492.615		457.179		401.541		326.498		243.47		162.636		98.6927		56.2062		30.8912		16.6184		8.60079
2.97333	489.251		455.678		400.792		326.447		243.975		163.339		99.31		56.659		31.1372		16.7699		8.66766
3.07333	487.297		454.856		400.416		326.555		244.486		164.035		99.9805		57.0998		31.3938		16.9171		8.75147
3.17333	486.101		454.343		400.206		326.729		244.955		164.744		100.587		57.5221		31.6342		17.045		8.83956
3.27333	485.305		454.039		400.13		326.886		245.404		165.399		101.151		57.8789		31.8624		17.1564		8.90387
3.37333	484.769		453.836		400.111		327.078		245.786		165.946		101.654		58.2429		32.0658		17.2654		8.96119
3.47333	484.396		453.71		400.11		327.277		246.168		166.471		102.148		58.5724		32.265		17.3787		9.02306
3.57333	484.099		453.62		400.124		327.447		246.507		166.944		102.603		58.901		32.4487		17.4829		9.0836
3.67333	483.879		453.556		400.127		327.586		246.804		167.395		103.063		59.1917		32.6364		17.583		9.14163
3.77333	483.698		453.498		400.163		327.756		247.091		167.826		103.453		59.4645		32.8025		17.6807		9.20037
3.87333	483.546		453.463		400.214		327.886		247.37		168.208		103.807		59.7271		32.9879		17.7825		9.24749
3.97333	483.408		453.431		400.23		328.007		247.59		168.562		104.134		59.9705		33.1384		17.8726		9.30379
4.07333	483.294		453.396		400.253		328.107		247.769		168.902		104.462		60.2063		33.2809		17.9472		9.35057
4.17333	483.186		453.36		400.282		328.207		247.971		169.188		104.769		60.418		33.4076		18.0179		9.38606
4.27333	483.079		453.325		400.309		328.296		248.161		169.46		105.052		60.6129		33.5366		18.1048		9.41175
4.37333	483.004		453.298		400.326		328.377		248.324		169.712		105.322		60.8056		33.6516		18.1766		9.45439
4.47333	482.934		453.286		400.353		328.453		248.471		169.947		105.558		61.0022		33.7536		18.2447		9.49239
4.57333	482.857		453.263		400.378		328.507		248.61		170.163		105.778		61.1734		33.8689		18.3185		9.52343
4.67333	482.786		453.252		400.403		328.569		248.738		170.369		105.979		61.3271		33.9625		18.3786		9.55832
4.77333	482.712		453.228		400.425		328.629		248.853		170.56		106.156		61.4775		34.0556		18.4374		9.5879
4.87333	482.644		453.209		400.445		328.682		248.956		170.732		106.337		61.6049		34.1441		18.4897		9.61738
4.97333	482.59		453.184		400.454		328.726		249.042		170.886		106.493		61.727		34.2134		18.5392		9.62739
5.07333	482.528		453.158		400.459		328.773		249.136		171.025		106.653		61.8514		34.2836		18.5721		9.64873
5.17333	482.463		453.138		400.461		328.813		249.22		171.148		106.808		61.9612		34.3497		18.6009		9.66567
5.27333	482.411		453.116		400.472		328.848		249.305		171.279		106.949		62.0723		34.4213		18.6437		9.68668
5.37333	482.354		453.102		400.478		328.888		249.381		171.409		107.081		62.1889		34.4957		18.6783		9.71098
5.47333	482.284		453.086		400.487		328.925		249.452		171.522		107.203		62.2807		34.5569		18.7123		9.72731
5.57333	482.222		453.077		400.497		328.962		249.524		171.628		107.314		62.3738		34.62		18.7468		9.74265
5.67333	482.159		453.064		400.502		329		249.589		171.726		107.423		62.4593		34.6795		18.7798		9.7631
5.77333	482.085		453.045		400.507		329.027		249.644		171.812		107.528		62.5324		34.7289		18.8072		9.77956
5.87333	482.02		453.027		400.508		329.053		249.693		171.893		107.617		62.605		34.7822		18.8362		9.78813
5.97333	481.958		453.012		400.503		329.087		249.739		171.972		107.707		62.6785		34.8361		18.8597		9.8054
6.07333	481.898		452.998		400.512		329.11		249.789		172.042		107.793		62.7458		34.8861		18.8768		9.81399
6.17333	481.847		452.984		400.517		329.135		249.836		172.116		107.869		62.8099		34.9283		18.9015		9.83083
6.27333	481.787		452.967		400.52		329.16		249.88		172.18		107.948		62.863		34.9688		18.9299		9.84275
6.37333	481.725		452.95		400.522		329.181		249.918		172.242		108.011		62.9207		35.0069		18.9509		9.85542
6.47333	481.677		452.941		400.53		329.194		249.954		172.292		108.073		62.9752		35.0439		18.9689		9.86553
6.57333	481.627		452.927		400.541		329.205		249.99		172.346		108.14		63.0308		35.0768		18.9839		9.87368
6.67333	481.574		452.903		400.542		329.217		250.015		172.389		108.207		63.0777		35.0998		19.0051		9.88639
6.77333	481.52		452.882		400.544		329.23		250.038		172.432		108.253		63.1184		35.1224		19.0152		9.88857
6.87333	481.472		452.866		400.546		329.242		250.058		172.466		108.297		63.1591		35.1522		19.0265		9.89082
6.97333	481.42		452.851		400.546		329.251		250.076		172.501		108.35		63.1957		35.1691		19.0396		9.8999
7.07333	481.385		452.837		400.554		329.263		250.105		172.544		108.393		63.2367		35.1942		19.0543		9.90346
7.17333	481.346		452.823		400.554		329.274		250.128		172.588		108.438		63.2733		35.2166		19.0644		9.9167
7.27333	481.3		452.808		400.558		329.288		250.148		172.615		108.475		63.3087		35.2316		19.0735		9.91908
7.37333	481.267		452.807		400.565		329.292		250.166		172.641		108.509		63.3398		35.2472		19.081		9.91947
7.47333	481.231		452.79		400.567		329.305		250.187		172.668		108.545		63.3674		35.2664		19.0931		9.92885
7.57333	481.19		452.781		400.565		329.312		250.206		172.694		108.579		63.3914		35.2812		19.1033		9.93289
7.67333	481.154		452.767		400.569		329.318		250.221		172.719		108.611		63.4181		35.3028		19.1101		9.93773
7.77333	481.116		452.759		400.567		329.334		250.239		172.748		108.643		63.4471		35.321		19.12		9.94413
7.87333	481.092		452.747		400.571		329.337		250.253		172.774		108.666		63.4658		35.3355		19.1275		9.94837
7.97333	481.058		452.735		400.563		329.342		250.268		172.792		108.688		63.4887		35.3481		19.1332		9.95922
8.07333	481.026		452.713		400.568		329.348		250.281		172.816		108.708		63.5073		35.3612		19.1389		9.96115
8.17333	481.002		452.699		400.574		329.355		250.296		172.834		108.731		63.5262		35.3729		19.1428		9.96264
8.27333	480.97		452.684		400.576		329.36		250.308		172.849		108.75		63.5442		35.3835		19.1492		9.96512
8.37333	480.943		452.676		400.578		329.363		250.319		172.864		108.769		63.5575		35.3938		19.1587		9.97023
8.47333	480.917		452.664		400.58		329.376		250.331		172.883		108.794		63.5769		35.4063		19.1632		9.97732
8.57333	480.89		452.657		400.577		329.379		250.339		172.897		108.812		63.5967		35.4127		19.1695		9.9803
8.67333	480.865		452.646		400.58		329.386		250.347		172.91		108.829		63.6077		35.4205		19.1738		9.97929
8.77333	480.838		452.629		400.582		329.386		250.36		172.923		108.842		63.6241		35.4331		19.1827		9.97863
8.87333	480.818		452.627		400.585		329.389		250.367		172.936		108.863		63.6387		35.4443		19.1914		9.98357
8.97333	480.792		452.62		400.589		329.397		250.377		172.952		108.879		63.6609		35.4572		19.1979		9.98904
9.07333	480.771		452.609		400.596		329.405		250.387		172.969		108.892		63.6763		35.4665		19.2028		9.99347
9.17333	480.75		452.599		400.59		329.404		250.391		172.978		108.904		63.6928		35.4727		19.2084		9.99429
9.27333	480.73		452.589		400.587		329.406		250.399		172.991		108.917		63.7015		35.4818		19.214		9.99993
9.37333	480.708		452.577		400.59		329.412		250.405		173.004		108.93		63.7149		35.4911		19.2191		10.0049
9.47333	480.678		452.561		400.586		329.416		250.409		173.014		108.941		63.7241		35.4953		19.2182		10.0056
9.57333	480.661		452.547		400.583		329.422		250.417		173.025		108.954		63.7329		35.4998		19.2253		10.0067
9.67333	480.646		452.534		400.582		329.424		250.426		173.034		108.964		63.7447		35.5105		19.2305		10.0093
9.77333	480.62		452.525		400.574		329.429		250.428		173.045		108.977		63.7541		35.516		19.235		10.0143
9.87333	480.618		452.519		400.577		329.431		250.439		173.055		108.989		63.769		35.5246		19.2401		10.0165
9.97333	480.602		452.504		400.573		329.434		250.445		173.065		108.998		63.7759		35.5303		19.2472		10.0206
10.0733	480.595		452.494		400.573		329.442		250.455		173.077		109.008		63.7881		35.5418		19.253		10.0238
10.1733	480.581		452.485		400.575		329.441		250.459		173.083		109.017		63.7934		35.5461		19.2555		10.0282
10.2733	480.574		452.477		400.583		329.442		250.466		173.094		109.028		63.8037		35.556		19.2622		10.0326
10.3733	480.566		452.469		400.583		329.448		250.471		173.102		109.038		63.8154		35.5629		19.2673		10.0366
10.4733	480.554		452.457		400.579		329.447		250.477		173.11		109.044		63.8244		35.5724		19.2753		10.0355
10.5733	480.547		452.455		400.572		329.449		250.475		173.115		109.053		63.8316		35.5741		19.2774		10.0388
10.6733	480.536		452.442		400.57		329.446		250.481		173.12		109.06		63.8363		35.5776		19.2792		10.0369
10.7733	480.525		452.436		400.576		329.446		250.484		173.131		109.065		63.8455		35.5845		19.2795		10.0371
10.8733	480.519		452.427		400.575		329.445		250.488		173.134		109.074		63.8505		35.5874		19.2851		10.0407
10.9733	480.503		452.421		400.574		329.445		250.491		173.141		109.08		63.8556		35.5906		19.2859		10.0419
11.0733	480.494		452.422		400.573		329.44		250.491		173.145		109.083		63.8642		35.5977		19.2881		10.0419
11.1733	480.48		452.41		400.571		329.437		250.491		173.149		109.086		63.8696		35.6001		19.2914		10.0407
11.2733	480.461		452.4		400.574		329.431		250.491		173.15		109.088		63.8702		35.6013		19.2902		10.0399
11.3733	480.45		452.398		400.576		329.434		250.498		173.157		109.098		63.8784		35.6093		19.296		10.0439
11.4733	480.436		452.399		400.575		329.436		250.498		173.163		109.104		63.8868		35.6095		19.2992		10.0457
11.5733	480.428		452.389		400.573		329.43		250.502		173.165		109.107		63.8878		35.6113		19.2999		10.0433
11.6733	480.422		452.382		400.582		329.431		250.505		173.171		109.111		63.8966		35.6215		19.3036		10.0438
11.7733	480.409		452.38		400.588		329.429		250.508		173.178		109.118		63.9052		35.6209		19.3039		10.0459
11.8733	480.397		452.369		400.59		329.426		250.506		173.182		109.124		63.9089		35.6234		19.3012		10.0483
11.9733	480.386		452.371		400.596		329.423		250.508		173.181		109.124		63.9129		35.6266		19.3022		10.0477
12.0733	480.38		452.363		400.596		329.42		250.509		173.185		109.13		63.9125		35.6249		19.3048		10.0461
12.1733	480.37		452.36		400.601		329.418		250.514		173.191		109.134		63.9158		35.6345		19.3094		10.05
12.2733	480.355		452.352		400.602		329.417		250.514		173.192		109.142		63.9195		35.6374		19.3117		10.0482
12.3733	480.348		452.346		400.602		329.422		250.518		173.199		109.145		63.9276		35.643		19.3148		10.0506
12.4733	480.337		452.346		400.604		329.423		250.518		173.204		109.155		63.9313		35.6462		19.3156		10.0577
12.5733	480.323		452.333		400.6		329.423		250.52		173.208		109.157		63.9343		35.6494		19.3191		10.0562
12.6733	480.309		452.323		400.6		329.42		250.522		173.214		109.161		63.9354		35.6555		19.3214		10.0589
12.7733	480.306		452.327		400.6		329.417		250.52		173.218		109.165		63.9388		35.6547		19.3206		10.0611
12.8733	480.293		452.322		400.596		329.419		250.523		173.221		109.171		63.941		35.657		19.3246		10.0603
12.9733	480.286		452.323		400.594		329.416		250.525		173.222		109.175		63.9434		35.6609		19.3217		10.0631
13.0733	480.267		452.312		400.591		329.417		250.524		173.224		109.172		63.9462		35.6642		19.3208		10.0615
13.1733	480.26		452.311		400.591		329.418		250.528		173.228		109.174		63.9474		35.6683		19.3229		10.0614
13.2733	480.247		452.313		400.591		329.418		250.535		173.234		109.181		63.9512		35.6712		19.3257		10.0636
13.3733	480.247		452.312		400.589		329.418		250.536		173.236		109.187		63.954		35.6741		19.3241		10.0671
13.4733	480.237		452.314		400.593		329.419		250.537		173.241		109.19		63.9564		35.6786		19.3254		10.0696
13.5733	480.23		452.32		400.594		329.42		250.542		173.245		109.193		63.9576		35.68		19.3298		10.071
13.6733	480.222		452.324		400.595		329.422		250.544		173.246		109.199		63.9628		35.6826		19.3339		10.0732
13.7733	480.209		452.334		400.593		329.422		250.543		173.247		109.202		63.9665		35.6809		19.3315		10.0721
13.8733	480.197		452.335		400.593		329.418		250.54		173.246		109.2		63.9663		35.6811		19.3316		10.0698
13.9733	480.186		452.327		400.589		329.42		250.541		173.247		109.201		63.965		35.6821		19.3352		10.07
14.0733	480.175		452.323		400.587		329.415		250.54		173.248		109.202		63.9679		35.6816		19.3318		10.0644
14.1733	480.164		452.328		400.585		329.416		250.538		173.25		109.206		63.968		35.6835		19.3304		10.0651
14.2733	480.152		452.316		400.582		329.415		250.538		173.248		109.204		63.9685		35.6827		19.3306		10.0666
14.3733	480.149		452.321		400.578		329.412		250.544		173.25		109.207		63.9714		35.6872		19.3348		10.0656
14.4733	480.145		452.325		400.577		329.411		250.547		173.255		109.213		63.9731		35.691		19.3353		10.0672
14.5733	480.136		452.325		400.577		329.408		250.544		173.256		109.215		63.9767		35.691		19.3344		10.0667
14.6733	480.129		452.32		400.573		329.406		250.544		173.257		109.217		63.9744		35.6926		19.332		10.0654
14.7733	480.12		452.317		400.576		329.405		250.547		173.261		109.219		63.9793		35.6951		19.3317		10.0631
14.8733	480.111		452.318		400.578		329.41		250.547		173.261		109.222		63.9782		35.6953		19.3315		10.0649
14.9733	480.11		452.313		400.578		329.412		250.551		173.266		109.226		63.9827		35.6983		19.335		10.0674
15.0733	480.101		452.316		400.58		329.412		250.551		173.269		109.229		63.9822		35.7022		19.3335		10.0671
15.1733	480.098		452.316		400.576		329.409		250.547		173.271		109.23		63.9819		35.6975		19.3316		10.0662
15.2733	480.101		452.307		400.576		329.404		250.548		173.265		109.229		63.9784		35.6997		19.3274		10.0606
15.3733	480.099		452.311		400.581		329.411		250.552		173.272		109.237		63.9869		35.7027		19.3347		10.0636
15.4733	480.095		452.308		400.582		329.409		250.553		173.275		109.238		63.9862		35.7022		19.3383		10.0691
15.5733	480.1		452.311		400.589		329.409		250.558		173.278		109.237		63.9879		35.7046		19.3359		10.0647
15.6733	480.094		452.309		400.59		329.412		250.56		173.279		109.24		63.9918		35.7056		19.3324		10.0655
15.7733	480.097		452.312		400.587		329.416		250.564		173.281		109.242		63.9926		35.7084		19.3379		10.0664
15.8733	480.093		452.313		400.586		329.418		250.566		173.286		109.248		63.996		35.7107		19.3386		10.0677
15.9733	480.097		452.314		400.591		329.42		250.568		173.29		109.247		63.9964		35.7096		19.3353		10.0653
16.0733	480.101		452.324		400.59		329.422		250.569		173.294		109.249		63.9975		35.7115		19.3397		10.0648
16.1733	480.102		452.319		400.594		329.422		250.567		173.295		109.254		63.9988		35.7128		19.34		10.0678
16.2733	480.103		452.318		400.593		329.424		250.565		173.3		109.253		63.996		35.7112		19.3409		10.0652
16.3733	480.106		452.324		400.597		329.423		250.57		173.3		109.26		63.9988		35.714		19.342		10.0668
16.4733	480.103		452.326		400.596		329.427		250.573		173.297		109.261		64.0024		35.7115		19.3427		10.0682
16.5733	480.103		452.318		400.598		329.424		250.574		173.3		109.26		64.0007		35.716		19.3411		10.0671
16.6733	480.101		452.324		400.602		329.42		250.574		173.304		109.262		64.0005		35.7189		19.3439		10.0651
16.7733	480.106		452.336		400.604		329.429		250.578		173.308		109.265		64.0015		35.7206		19.3461		10.0661
16.8733	480.109		452.339		400.61		329.429		250.578		173.311		109.268		64.0042		35.7241		19.348		10.0649
16.9733	480.114		452.343		400.608		329.426		250.578		173.311		109.271		64.0027		35.7257		19.3485		10.0649
17.0733	480.124		452.346		400.606		329.431		250.578		173.313		109.271		64.0049		35.726		19.3504		10.0673
17.1733	480.133		452.35		400.606		329.429		250.581		173.314		109.273		64.0044		35.7256		19.3493		10.0637
17.2733	480.137		452.359		400.61		329.431		250.584		173.319		109.276		64.007		35.7277		19.3484		10.0642
17.3733	480.141		452.366		400.61		329.433		250.583		173.318		109.276		64.0056		35.7229		19.3472		10.0622
17.4733	480.147		452.374		400.618		329.428		250.589		173.317		109.278		64.0053		35.7292		19.3492		10.0602
17.5733	480.156		452.385		400.618		329.436		250.588		173.319		109.285		64.01		35.7278		19.3473		10.0637
17.6733	480.165		452.386		400.624		329.438		250.589		173.323		109.284		64.0073		35.727		19.3487		10.0618
17.7733	480.173		452.369		400.625		329.443		250.593		173.328		109.289		64.0102		35.729		19.3518		10.0652
17.8733	480.187		452.345		400.628		329.447		250.594		173.327		109.291		64.0121		35.728		19.3478		10.0659
17.9733	480.188		452.317		400.633		329.45		250.599		173.33		109.294		64.012		35.7297		19.3498		10.0628
18.0733	480.206		452.322		400.639		329.454		250.601		173.335		109.298		64.0134		35.7329		19.3504		10.0625
18.1733	480.216		452.339		400.641		329.455		250.604		173.336		109.304		64.0173		35.7327		19.3507		10.0657
18.2733	480.216		452.346		400.64		329.457		250.606		173.337		109.305		64.0162		35.7324		19.3504		10.0643
18.3733	480.222		452.357		400.638		329.451		250.605		173.338		109.302		64.0158		35.7284		19.3483		10.0607
18.4733	480.229		452.369		400.641		329.453		250.609		173.338		109.303		64.0134		35.7274		19.3458		10.0572
18.5733	480.234		452.38		400.643		329.456		250.613		173.343		109.308		64.0168		35.7343		19.3489		10.0563
18.6733	480.241		452.381		400.644		329.457		250.609		173.343		109.309		64.0159		35.7337		19.3482		10.0596
18.7733	480.252		452.382		400.645		329.458		250.609		173.344		109.31		64.0133		35.7354		19.348		10.0556
18.8733	480.261		452.392		400.651		329.463		250.614		173.347		109.315		64.0186		35.7379		19.3508		10.0591
18.9733	480.263		452.394		400.651		329.464		250.615		173.352		109.319		64.0197		35.7426		19.3532		10.0586
19.0733	480.271		452.4		400.653		329.465		250.619		173.354		109.324		64.0207		35.7408		19.3584		10.0652
19.1733	480.268		452.403		400.647		329.47		250.616		173.351		109.325		64.0209		35.7395		19.3527		10.0642
19.2733	480.265		452.409		400.647		329.474		250.618		173.355		109.322		64.0249		35.742		19.3572		10.0647
19.3733	480.264		452.412		400.646		329.476		250.618		173.352		109.324		64.0237		35.7447		19.3566		10.0665
19.4733	480.264		452.408		400.644		329.478		250.62		173.352		109.326		64.0224		35.7427		19.3579		10.0624
19.5733	480.266		452.411		400.644		329.481		250.623		173.356		109.328		64.0263		35.7445		19.3589		10.0646
19.6733	480.265		452.412		400.644		329.483		250.627		173.36		109.331		64.032		35.7465		19.36		10.0664
19.7733	480.257		452.409		400.637		329.483		250.623		173.359		109.327		64.0288		35.7415		19.3534		10.0649
19.8733	480.26		452.418		400.644		329.484		250.63		173.361		109.332		64.0315		35.7486		19.3609		10.0627
19.9733	480.258		452.423		400.643		329.487		250.625		173.363		109.338		64.0305		35.7466		19.3565		10.0701
20.0733	480.262		452.424		400.648		329.487		250.633		173.364		109.341		64.0356		35.7528		19.358		10.0701
20.1733	480.258		452.422		400.651		329.491		250.635		173.367		109.346		64.0392		35.7504		19.3589		10.0723
20.2733	480.256		452.43		400.654		329.487		250.637		173.368		109.347		64.0382		35.7529		19.3612		10.0723
20.3733	480.257		452.439		400.657		329.492		250.636		173.37		109.35		64.0397		35.7485		19.3603		10.0746
20.4733	480.26		452.44		400.662		329.491		250.636		173.367		109.348		64.037		35.7567		19.3589		10.0708
20.5733	480.255		452.442		400.662		329.495		250.637		173.375		109.35		64.0447		35.7553		19.3594		10.0734
20.6733	480.257		452.443		400.67		329.496		250.64		173.373		109.351		64.0457		35.7587		19.3618		10.0767
20.7733	480.256		452.449		400.672		329.497		250.642		173.376		109.356		64.0486		35.758		19.3647		10.08
20.8733	480.26		452.447		400.674		329.499		250.641		173.377		109.358		64.0495		35.757		19.3645		10.0791
20.9733	480.262		452.443		400.678		329.498		250.641		173.373		109.358		64.0524		35.7559		19.3609		10.0739
21.0733	480.268		452.444		400.682		329.504		250.642		173.381		109.361		64.0558		35.7617		19.3656		10.0771
21.1733	480.269		452.445		400.688		329.506		250.646		173.381		109.363		64.0573		35.7656		19.3712		10.0775
21.2733	480.266		452.443		400.691		329.505		250.646		173.383		109.366		64.0613		35.7652		19.3699		10.0792
21.3733	480.264		452.442		400.694		329.505		250.648		173.387		109.367		64.0619		35.765		19.371		10.0774
21.4733	480.265		452.439		400.692		329.506		250.646		173.386		109.363		64.0614		35.7637		19.3672		10.077
21.5733	480.266		452.438		400.694		329.507		250.648		173.389		109.368		64.0609		35.768		19.3699		10.0779
21.6733	480.271		452.435		400.694		329.508		250.65		173.387		109.369		64.0649		35.767		19.3689		10.0778
21.7733	480.269		452.434		400.694		329.509		250.652		173.389		109.374		64.0625		35.7654		19.3688		10.0802
21.8733	480.266		452.429		400.695		329.509		250.654		173.388		109.373		64.0653		35.7676		19.3688		10.0819
21.9733	480.268		452.427		400.696		329.504		250.654		173.389		109.375		64.0648		35.768		19.3714		10.0793
22.0733	480.268		452.43		400.701		329.506		250.656		173.394		109.378		64.0664		35.7686		19.3718		10.0805
22.1733	480.272		452.433		400.705		329.509		250.655		173.396		109.379		64.0683		35.7698		19.3729		10.0807
22.2733	480.27		452.439		400.709		329.512		250.656		173.397		109.382		64.0701		35.7708		19.3721		10.0823
22.3733	480.269		452.447		400.714		329.513		250.662		173.397		109.382		64.0687		35.7739		19.3739		10.0856
22.4733	480.271		452.448		400.717		329.512		250.661		173.398		109.383		64.0742		35.7755		19.3746		10.0823
22.5733	480.271		452.447		400.719		329.516		250.662		173.4		109.382		64.0732		35.7712		19.3724		10.0831
22.6733	480.273		452.449		400.721		329.513		250.662		173.397		109.382		64.0716		35.7715		19.3707		10.0798
22.7733	480.274		452.457		400.729		329.517		250.665		173.401		109.384		64.0736		35.7759		19.375		10.0787
22.8733	480.268		452.461		400.729		329.521		250.665		173.406		109.388		64.0767		35.7755		19.3736		10.085
22.9733	480.271		452.463		400.732		329.52		250.67		173.404		109.383		64.0743		35.7775		19.3716		10.0816
23.0733	480.271		452.464		400.739		329.522		250.672		173.405		109.387		64.078		35.7833		19.3731		10.0844
23.1733	480.275		452.469		400.742		329.532		250.671		173.413		109.389		64.0814		35.7839		19.3776		10.0856
23.2733	480.273		452.475		400.744		329.533		250.671		173.412		109.389		64.0787		35.7834		19.3777		10.0865
23.3733	480.272		452.471		400.747		329.534		250.675		173.412		109.39		64.0804		35.7872		19.3782		10.0862
23.4733	480.277		452.474		400.753		329.537		250.678		173.416		109.392		64.0811		35.7865		19.3812		10.0908
23.5733	480.278		452.478		400.753		329.539		250.678		173.419		109.395		64.0862		35.7854		19.3808		10.0906
23.6733	480.278		452.475		400.756		329.54		250.677		173.419		109.395		64.0862		35.787		19.3837		10.0871
23.7733	480.283		452.475		400.757		329.544		250.685		173.421		109.396		64.0895		35.789		19.3858		10.09
23.8733	480.283		452.474		400.759		329.553		250.684		173.423		109.4		64.0936		35.794		19.3854		10.0923
23.9733	480.277		452.466		400.761		329.552		250.683		173.421		109.396		64.094		35.7925		19.3854		10.0898
24.0733	480.285		452.468		400.761		329.551		250.681		173.424		109.395		64.0958		35.7959		19.3829		10.0893
24.1733	480.284		452.464		400.762		329.551		250.683		173.422		109.399		64.0956		35.7949		19.3838		10.0923
24.2733	480.284		452.471		400.76		329.546		250.681		173.42		109.398		64.0947		35.7939		19.3809		10.0929
24.3733	480.292		452.469		400.765		329.549		250.683		173.422		109.399		64.0951		35.7968		19.3834		10.0896
24.4733	480.295		452.477		400.769		329.555		250.684		173.424		109.403		64.0992		35.7933		19.3832		10.0915
24.5733	480.296		452.481		400.773		329.556		250.683		173.426		109.403		64.1001		35.7911		19.3846		10.0888
24.6733	480.299		452.485		400.781		329.56		250.682		173.429		109.404		64.102		35.7931		19.3881		10.086
24.7733	480.299		452.489		400.786		329.557		250.684		173.429		109.407		64.1039		35.7915		19.3891		10.0925
24.8733	480.298		452.493		400.789		329.558		250.686		173.431		109.407		64.1056		35.7939		19.3867		10.0928
24.9733	480.294		452.501		400.796		329.562		250.686		173.433		109.41		64.1078		35.7909		19.3869		10.0911
25.0733	480.297		452.504		400.8		329.564		250.687		173.437		109.412		64.1054		35.7939		19.3852		10.089
25.1733	480.298		452.501		400.808		329.566		250.689		173.437		109.413		64.1053		35.794		19.3885		10.0889
25.2733	480.299		452.505		400.81		329.569		250.688		173.437		109.414		64.1074		35.7923		19.386		10.0867
25.3733	480.291		452.505		400.811		329.567		250.685		173.438		109.411		64.1043		35.7914		19.3848		10.0836
25.4733	480.293		452.51		400.817		329.568		250.69		173.439		109.409		64.1089		35.7946		19.3898		10.0856
25.5733	480.292		452.512		400.819		329.572		250.69		173.438		109.414		64.1045		35.7919		19.3892		10.088
25.6733	480.293		452.517		400.824		329.572		250.689		173.438		109.414		64.1031		35.7928		19.3883		10.0845
25.7733	480.297		452.515		400.827		329.576		250.689		173.441		109.415		64.1029		35.7936		19.3852		10.0848
25.8733	480.294		452.509		400.836		329.576		250.688		173.438		109.414		64.1029		35.7926		19.3843		10.0833
25.9733	480.297		452.508		400.838		329.579		250.689		173.439		109.416		64.1058		35.7908		19.384		10.0849
26.0733	480.293		452.503		400.836		329.576		250.685		173.436		109.413		64.1021		35.7899		19.3818		10.0818
26.1733	480.299		452.506		400.84		329.582		250.693		173.441		109.421		64.1061		35.797		19.3861		10.0846
26.2733	480.294		452.505		400.839		329.581		250.69		173.437		109.418		64.1045		35.7944		19.382		10.084
26.3733	480.293		452.504		400.841		329.579		250.685		173.436		109.415		64.1011		35.7921		19.3804		10.0807
26.4733	480.299		452.505		400.841		329.582		250.691		173.436		109.419		64.1005		35.7915		19.3822		10.0803
26.5733	480.298		452.507		400.843		329.583		250.691		173.436		109.421		64.1014		35.7942		19.3828		10.0778
26.6733	480.301		452.513		400.847		329.586		250.692		173.436		109.42		64.1006		35.792		19.3816		10.078
26.7733	480.293		452.51		400.842		329.588		250.69		173.438		109.421		64.0996		35.7878		19.3802		10.0783
26.8733	480.294		452.509		400.844		329.588		250.688		173.435		109.418		64.0974		35.7876		19.3796		10.0725
26.9733	480.289		452.509		400.842		329.588		250.685		173.435		109.418		64.0961		35.7836		19.3757		10.0717
27.0733	480.29		452.514		400.847		329.588		250.683		173.437		109.418		64.0988		35.7858		19.3741		10.0738
27.1733	480.289		452.512		400.849		329.586		250.687		173.437		109.418		64.0969		35.7868		19.3745		10.0728
27.2733	480.286		452.517		400.852		329.591		250.684		173.439		109.417		64.0946		35.7838		19.3727		10.0743
27.3733	480.286		452.522		400.856		329.595		250.683		173.437		109.419		64.1		35.7869		19.3716		10.0772
27.4733	480.287		452.526		400.858		329.595		250.684		173.439		109.419		64.097		35.7868		19.3721		10.0722
27.5733	480.282		452.527		400.856		329.594		250.681		173.44		109.422		64.0975		35.7837		19.3707		10.0747
27.6733	480.28		452.524		400.853		329.595		250.679		173.436		109.42		64.0937		35.784		19.3698		10.0698
27.7733	480.277		452.525		400.854		329.598		250.681		173.439		109.416		64.0958		35.782		19.3694		10.0726
27.8733	480.277		452.527		400.855		329.599		250.683		173.438		109.417		64.0956		35.7852		19.3746		10.07
27.9733	480.277		452.536		400.857		329.605		250.684		173.443		109.423		64.0955		35.7816		19.3731		10.0721
28.0733	480.276		452.537		400.858		329.607		250.685		173.443		109.422		64.0968		35.7853		19.3729		10.0709
28.1733	480.279		452.54		400.86		329.61		250.685		173.442		109.422		64.0973		35.7847		19.3746		10.0713
28.2733	480.278		452.539		400.86		329.61		250.687		173.442		109.422		64.0983		35.7841		19.3726		10.0716
28.3733	480.28		452.537		400.869		329.617		250.689		173.448		109.424		64.1025		35.7876		19.3774		10.0688
28.4733	480.283		452.539		400.872		329.619		250.689		173.447		109.426		64.1027		35.7868		19.3756		10.0723
28.5733	480.281		452.54		400.875		329.621		250.689		173.447		109.428		64.1007		35.786		19.3721		10.0704
28.6733	480.283		452.537		400.875		329.616		250.688		173.443		109.427		64.0995		35.7845		19.3703		10.0688
28.7733	480.287		452.539		400.885		329.618		250.695		173.444		109.428		64.0991		35.785		19.3752		10.068
28.8733	480.288		452.544		400.889		329.623		250.691		173.447		109.43		64.1024		35.7859		19.3763		10.0668
28.9733	480.288		452.549		400.892		329.624		250.692		173.448		109.431		64.1015		35.7874		19.3769		10.0702
29.0733	480.281		452.553		400.895		329.624		250.689		173.446		109.43		64.0984		35.7825		19.3727		10.0679
29.1733	480.284		452.552		400.9		329.625		250.689		173.446		109.429		64.0969		35.7829		19.37		10.0644
29.2733	480.285		452.558		400.9		329.63		250.691		173.449		109.43		64.0996		35.788		19.3745		10.0645
29.3733	480.281		452.56		400.895		329.632		250.694		173.449		109.431		64.102		35.7853		19.3754		10.0638
29.4733	480.277		452.558		400.897		329.634		250.694		173.447		109.436		64.0976		35.784		19.3729		10.0642
29.5733	480.277		452.563		400.9		329.634		250.691		173.445		109.432		64.0965		35.7852		19.3712		10.0645
29.6733	480.281		452.569		400.903		329.64		250.693		173.447		109.434		64.1002		35.7898		19.3747		10.0655
29.7733	480.274		452.574		400.9		329.643		250.693		173.45		109.438		64.1025		35.7927		19.3766		10.0711
29.8733	480.275		452.58		400.899		329.641		250.695		173.444		109.435		64.1008		35.7929		19.3782		10.0658
29.9733	480.272		452.581		400.895		329.643		250.697		173.448		109.436		64.102		35.7878		19.3744		10.0672
30.0733	480.274		452.586		400.902		329.646		250.701		173.447		109.435		64.1002		35.7898		19.3759		10.0665
30.1733	480.269		452.588		400.897		329.647		250.695		173.448		109.436		64.0999		35.7853		19.3723		10.0656
30.2733	480.271		452.589		400.903		329.646		250.695		173.447		109.434		64.1012		35.788		19.3751		10.0646
30.3733	480.268		452.594		400.903		329.65		250.699		173.453		109.439		64.1018		35.7902		19.3768		10.0692
30.4733	480.266		452.592		400.909		329.651		250.699		173.453		109.438		64.104		35.7917		19.379		10.0659
30.5733	480.262		452.601		400.904		329.654		250.699		173.453		109.442		64.1065		35.7905		19.3741		10.0697
30.6733	480.263		452.605		400.905		329.655		250.697		173.45		109.439		64.1055		35.7913		19.3796		10.0654
30.7733	480.257		452.604		400.907		329.655		250.698		173.449		109.44		64.1037		35.7916		19.375		10.0659
30.8733	480.256		452.606		400.91		329.659		250.695		173.452		109.436		64.107		35.7928		19.3765		10.0658
30.9733	480.254		452.612		400.913		329.661		250.701		173.456		109.441		64.1114		35.794		19.3787		10.0676
31.0733	480.247		452.616		400.91		329.666		250.7		173.456		109.44		64.1101		35.7946		19.3779		10.068
31.1733	480.245		452.621		400.912		329.664		250.698		173.454		109.439		64.1061		35.7919		19.3775		10.0705
31.2733	480.248		452.625		400.913		329.665		250.697		173.456		109.438		64.1059		35.7939		19.3772		10.0694
31.3733	480.248		452.624		400.91		329.668		250.701		173.455		109.438		64.109		35.7944		19.379		10.068
31.4733	480.244		452.624		400.909		329.669		250.698		173.459		109.44		64.1075		35.7951		19.3795		10.0696
31.5733	480.236		452.629		400.91		329.67		250.699		173.459		109.441		64.1043		35.7974		19.3807		10.0713
31.6733	480.237		452.627		400.912		329.671		250.702		173.458		109.444		64.1082		35.796		19.3854		10.0673
31.7733	480.235		452.627		400.909		329.671		250.704		173.46		109.444		64.107		35.8002		19.387		10.0732
31.8733	480.232		452.631		400.909		329.676		250.705		173.459		109.445		64.1085		35.796		19.3851		10.0737
31.9733	480.232		452.632		400.912		329.674		250.705		173.463		109.446		64.1093		35.8001		19.3884		10.0724
32.0733	480.227		452.637		400.914		329.68		250.705		173.464		109.449		64.1112		35.8059		19.3891		10.076
32.1733	480.225		452.64		400.921		329.678		250.708		173.462		109.442		64.1146		35.8094		19.3901		10.0714
32.2733	480.22		452.636		400.915		329.676		250.707		173.465		109.443		64.1127		35.8053		19.3905		10.0736
32.3733	480.215		452.634		400.916		329.674		250.708		173.467		109.441		64.1128		35.8046		19.3923		10.0708
32.4733	480.214		452.645		400.921		329.68		250.71		173.469		109.444		64.1145		35.8053		19.3902		10.0711
32.5733	480.209		452.651		400.922		329.678		250.711		173.471		109.448		64.1158		35.8099		19.3931		10.0724
32.6733	480.207		452.654		400.922		329.686		250.711		173.471		109.451		64.1162		35.8076		19.3916		10.0749
32.7733	480.204		452.657		400.92		329.678		250.709		173.467		109.448		64.1162		35.8086		19.3909		10.0692
32.8733	480.2		452.656		400.92		329.678		250.711		173.467		109.448		64.1161		35.8104		19.3927		10.0683
32.9733	480.202		452.658		400.924		329.681		250.711		173.474		109.448		64.1215		35.8107		19.3915		10.0703
33.0733	480.196		452.656		400.924		329.688		250.708		173.474		109.449		64.117		35.8116		19.3919		10.0715
33.1733	480.201		452.659		400.932		329.688		250.714		173.476		109.45		64.1209		35.8146		19.3958		10.0698
33.2733	480.201		452.658		400.934		329.693		250.711		173.476		109.455		64.122		35.8114		19.3964		10.0709
33.3733	480.197		452.659		400.934		329.696		250.709		173.476		109.456		64.1212		35.8132		19.3983		10.0743
33.4733	480.199		452.658		400.937		329.694		250.711		173.477		109.453		64.1176		35.8136		19.3946		10.0681
33.5733	480.196		452.661		400.938		329.698		250.708		173.48		109.455		64.1206		35.8131		19.396		10.0728
33.6733	480.196		452.656		400.939		329.694		250.705		173.478		109.456		64.1189		35.8104		19.3941		10.0709
33.7733	480.196		452.653		400.94		329.693		250.707		173.48		109.453		64.1183		35.8132		19.3957		10.0685
33.8733	480.194		452.657		400.944		329.702		250.711		173.483		109.455		64.1218		35.8152		19.3978		10.0725
33.9733	480.192		452.66		400.946		329.703		250.71		173.484		109.456		64.1257		35.818		19.3984		10.0735
34.0733	480.188		452.66		400.945		329.707		250.713		173.488		109.456		64.1231		35.8172		19.397		10.0763
34.1733	480.186		452.665		400.949		329.712		250.71		173.491		109.459		64.1237		35.816		19.3958		10.0778
34.2733	480.182		452.664		400.948		329.713		250.711		173.493		109.459		64.123		35.8153		19.3949		10.0764
34.3733	480.183		452.659		400.951		329.711		250.71		173.491		109.459		64.1189		35.8148		19.3954		10.0733
34.4733	480.182		452.664		400.954		329.714		250.71		173.495		109.464		64.1223		35.8141		19.3949		10.0756
34.5733	480.179		452.664		400.959		329.708		250.712		173.492		109.461		64.1176		35.8166		19.3949		10.0747
34.6733	480.175		452.667		400.961		329.717		250.714		173.496		109.464		64.1202		35.8143		19.3976		10.0736
34.7733	480.172		452.669		400.963		329.72		250.716		173.5		109.464		64.124		35.8182		19.3997		10.0798
34.8733	480.171		452.662		400.965		329.72		250.714		173.498		109.462		64.1214		35.8175		19.3989		10.0759
34.9733	480.172		452.663		400.968		329.724		250.719		173.5		109.465		64.1257		35.8216		19.3998		10.0749
35.0733	480.17		452.658		400.968		329.721		250.716		173.497		109.464		64.1224		35.818		19.3992		10.0765
35.1733	480.167		452.659		400.969		329.722		250.712		173.497		109.465		64.1224		35.8203		19.3965		10.0746
35.2733	480.163		452.656		400.968		329.72		250.711		173.493		109.464		64.1238		35.8167		19.3959		10.0711
35.3733	480.167		452.656		400.973		329.724		250.714		173.497		109.463		64.122		35.8236		19.4016		10.0698
35.4733	480.165		452.655		400.97		329.728		250.71		173.498		109.468		64.1229		35.8179		19.3995		10.0727
35.5733	480.16		452.652		400.967		329.73		250.71		173.498		109.468		64.1236		35.819		19.4008		10.0725
35.6733	480.163		452.649		400.97		329.729		250.709		173.5		109.467		64.1193		35.8219		19.399		10.074
35.7733	480.161		452.648		400.967		329.729		250.712		173.499		109.468		64.1188		35.8221		19.3989		10.0764
35.8733	480.156		452.648		400.967		329.73		250.713		173.5		109.472		64.1171		35.8196		19.3974		10.0737
35.9733	480.154		452.642		400.965		329.729		250.711		173.499		109.468		64.1144		35.8199		19.3987		10.0716
36.0733	480.155		452.645		400.966		329.732		250.712		173.504		109.471		64.1183		35.8213		19.3998		10.0708
36.1733	480.156		452.643		400.974		329.733		250.713		173.503		109.472		64.1156		35.8225		19.4019		10.072
36.2733	480.155		452.648		400.974		329.737		250.714		173.509		109.476		64.1211		35.8263		19.4058		10.0771
36.3733	480.155		452.647		400.976		329.741		250.715		173.513		109.478		64.1206		35.8253		19.4036		10.0769
36.4733	480.152		452.644		400.975		329.737		250.718		173.508		109.473		64.1179		35.8227		19.4		10.0738
36.5733	480.152		452.649		400.983		329.743		250.722		173.511		109.475		64.1259		35.8269		19.4021		10.0746
36.6733	480.154		452.645		400.982		329.744		250.721		173.512		109.478		64.123		35.8267		19.4015		10.0758
36.7733	480.151		452.644		400.985		329.748		250.725		173.512		109.481		64.1233		35.8302		19.4033		10.0801
36.8733	480.151		452.646		400.984		329.748		250.728		173.515		109.483		64.1245		35.8324		19.4065		10.0784
36.9733	480.149		452.647		400.982		329.752		250.728		173.516		109.482		64.124		35.8316		19.4066		10.0789
37.0733	480.148		452.644		400.98		329.753		250.725		173.514		109.482		64.1199		35.8318		19.4055		10.0768
37.1733	480.151		452.646		400.985		329.755		250.727		173.515		109.479		64.1213		35.838		19.4102		10.0754
37.2733	480.15		452.646		400.983		329.757		250.726		173.514		109.483		64.1241		35.8355		19.408		10.0778
37.3733	480.153		452.646		400.987		329.761		250.728		173.516		109.483		64.1233		35.835		19.4057		10.0789
37.4733	480.149		452.646		400.988		329.763		250.728		173.514		109.485		64.1253		35.8351		19.4047		10.0829
37.5733	480.155		452.645		400.992		329.761		250.732		173.518		109.481		64.1282		35.8378		19.4099		10.0787
37.6733	480.157		452.647		400.993		329.765		250.733		173.519		109.484		64.1316		35.8385		19.4105		10.0842
37.7733	480.155		452.647		400.99		329.768		250.731		173.523		109.488		64.1329		35.8393		19.4075		10.082
37.8733	480.153		452.642		400.99		329.766		250.732		173.517		109.483		64.1263		35.8389		19.4054		10.0814
37.9733	480.155		452.646		400.99		329.768		250.734		173.522		109.486		64.1287		35.8382		19.407		10.0837
38.0733	480.159		452.644		400.991		329.774		250.738		173.525		109.488		64.1308		35.8398		19.4091		10.0826
38.1733	480.156		452.646		400.993		329.775		250.737		173.524		109.486		64.1309		35.8448		19.4105		10.0822
38.2733	480.15		452.644		400.995		329.776		250.733		173.524		109.489		64.129		35.8391		19.4085		10.0844
38.3733	480.148		452.64		400.992		329.774		250.736		173.524		109.485		64.127		35.8387		19.4056		10.0835
38.4733	480.155		452.641		400.995		329.779		250.744		173.529		109.486		64.1277		35.8444		19.4113		10.0824
38.5733	480.153		452.641		400.995		329.78		250.745		173.53		109.491		64.1311		35.8446		19.4088		10.0876
38.6733	480.157		452.644		400.998		329.783		250.748		173.53		109.491		64.1329		35.8474		19.4105		10.0857
38.7733	480.154		452.644		400.996		329.788		250.744		173.532		109.492		64.1314		35.845		19.4091		10.0851
38.8733	480.158		452.638		400.999		329.784		250.747		173.531		109.49		64.1315		35.8463		19.4111		10.0819
38.9733	480.153		452.643		400.998		329.788		250.749		173.532		109.492		64.1315		35.8448		19.4148		10.0876
39.0733	480.154		452.644		401.002		329.787		250.749		173.535		109.494		64.1338		35.844		19.4129		10.0901
39.1733	480.154		452.643		400.998		329.788		250.75		173.536		109.493		64.1368		35.8446		19.413		10.0879
39.2733	480.156		452.646		400.998		329.787		250.751		173.536		109.493		64.1338		35.8443		19.4156		10.0875
39.3733	480.151		452.65		401		329.793		250.751		173.54		109.498		64.1362		35.8421		19.4156		10.0893
39.4733	480.151		452.649		400.999		329.792		250.75		173.54		109.495		64.1358		35.8428		19.4148		10.0855
39.5733	480.152		452.645		401		329.794		250.752		173.54		109.495		64.1395		35.8405		19.4121		10.0908
39.6733	480.155		452.642		401		329.792		250.753		173.541		109.492		64.1375		35.8386		19.4122		10.0825
39.7733	480.154		452.643		401.004		329.796		250.753		173.541		109.494		64.1389		35.8412		19.4136		10.0859
39.8733	480.152		452.642		401.004		329.795		250.751		173.544		109.491		64.1393		35.8403		19.4123		10.085
39.9733	480.155		452.642		401.005		329.798		250.754		173.544		109.495		64.137		35.8414		19.4158		10.0865
40.0733	480.158		452.641		401.004		329.802		250.757		173.549		109.494		64.1371		35.8405		19.4155		10.0864
40.1733	480.158		452.64		400.999		329.803		250.751		173.548		109.494		64.1392		35.8377		19.4123		10.085
40.2733	480.159		452.641		401		329.8		250.752		173.549		109.493		64.1387		35.8433		19.4143		10.0843
40.3733	480.167		452.641		401.001		329.803		250.754		173.55		109.493		64.1403		35.8455		19.412		10.0881
40.4733	480.165		452.638		400.996		329.803		250.758		173.548		109.496		64.1412		35.8463		19.412		10.0875
40.5733	480.163		452.638		400.997		329.808		250.757		173.549		109.498		64.1407		35.8459		19.4114		10.0885
40.6733	480.164		452.635		400.995		329.808		250.761		173.554		109.497		64.1437		35.8483		19.414		10.0852
40.7733	480.165		452.635		400.997		329.811		250.761		173.549		109.5		64.1446		35.852		19.4131		10.085
40.8733	480.169		452.64		400.999		329.811		250.766		173.554		109.501		64.1486		35.8526		19.4164		10.0882
40.9733	480.171		452.637		401		329.814		250.766		173.554		109.502		64.1496		35.8508		19.4145		10.0892
41.0733	480.168		452.636		400.996		329.813		250.766		173.555		109.502		64.1497		35.8465		19.4131		10.0895
41.1733	480.167		452.635		401.001		329.819		250.768		173.557		109.502		64.1491		35.8515		19.4178		10.0914
41.2733	480.158		452.638		400.997		329.818		250.768		173.556		109.503		64.1485		35.8494		19.416		10.092
41.3733	480.157		452.636		400.997		329.818		250.768		173.554		109.501		64.1466		35.8499		19.4185		10.0921
41.4733	480.154		452.638		400.995		329.821		250.764		173.558		109.504		64.1466		35.8508		19.4158		10.0919
41.5733	480.157		452.633		401.002		329.819		250.768		173.558		109.502		64.1423		35.8542		19.4196		10.0901
41.6733	480.153		452.634		401.001		329.82		250.765		173.557		109.503		64.1462		35.8495		19.4162		10.0911
41.7733	480.15		452.628		401.003		329.817		250.768		173.555		109.502		64.1417		35.849		19.4149		10.0867
41.8733	480.152		452.629		401.005		329.82		250.768		173.556		109.505		64.1445		35.8466		19.416		10.0906
41.9733	480.147		452.629		401.004		329.822		250.766		173.557		109.505		64.1457		35.8476		19.4151		10.0884
42.0733	480.14		452.627		401.004		329.823		250.767		173.56		109.508		64.1443		35.8505		19.4186		10.0891
42.1733	480.13		452.628		401.003		329.824		250.767		173.558		109.507		64.1459		35.8484		19.4104		10.0881
42.2733	480.128		452.628		401.007		329.822		250.766		173.56		109.503		64.1443		35.849		19.4133		10.0885
42.3733	480.122		452.626		401.005		329.824		250.766		173.56		109.508		64.1397		35.8463		19.4109		10.0884
42.4733	480.119		452.626		401.003		329.828		250.763		173.561		109.508		64.1432		35.8467		19.412		10.0877
42.5733	480.112		452.622		401.002		329.826		250.764		173.561		109.508		64.1409		35.848		19.4126		10.0867
42.6733	480.104		452.618		400.999		329.821		250.762		173.557		109.506		64.1377		35.8473		19.4127		10.0849
42.7733	480.095		452.617		400.993		329.822		250.762		173.557		109.502		64.1405		35.8454		19.4117		10.0851
42.8733	480.092		452.611		400.994		329.822		250.76		173.553		109.502		64.1405		35.8415		19.4111		10.0815
42.9733	480.08		452.612		400.995		329.82		250.757		173.55		109.502		64.1408		35.8445		19.4093		10.0791
43.0733	480.076		452.606		400.998		329.819		250.757		173.548		109.499		64.1388		35.8486		19.4124		10.0799
43.1733	480.063		452.6		400.993		329.816		250.749		173.547		109.5		64.1353		35.8441		19.4131		10.0793
43.2733	480.053		452.596		400.994		329.818		250.752		173.546		109.498		64.1405		35.8471		19.4109		10.0782
43.3733	480.042		452.589		400.987		329.82		250.748		173.541		109.497		64.1328		35.8461		19.4076		10.0766
43.4733	480.031		452.583		400.981		329.817		250.751		173.538		109.492		64.1302		35.8411		19.4054		10.078
43.5733	480.018		452.572		400.976		329.816		250.749		173.54		109.486		64.1272		35.8416		19.4038		10.0776
43.6733	480.008		452.568		400.971		329.811		250.745		173.535		109.489		64.1285		35.8418		19.4011		10.0745
43.7733	479.999		452.56		400.969		329.812		250.745		173.531		109.487		64.1241		35.8397		19.4038		10.0759
43.8733	479.99		452.555		400.965		329.804		250.746		173.529		109.484		64.1179		35.8428		19.4062		10.074
43.9733	479.98		452.548		400.963		329.802		250.745		173.528		109.481		64.118		35.8406		19.4049		10.0733
44.0733	479.972		452.537		400.953		329.8		250.742		173.523		109.478		64.1166		35.838		19.4055		10.0783
44.1733	479.96		452.53		400.948		329.792		250.736		173.517		109.468		64.1138		35.839		19.4049		10.0733
44.2733	479.954		452.522		400.945		329.789		250.728		173.511		109.467		64.1092		35.8332		19.4024		10.0724
44.3733	479.947		452.516		400.935		329.78		250.72		173.505		109.462		64.1077		35.8306		19.3965		10.0693
44.4733	479.934		452.508		400.926		329.767		250.711		173.494		109.45		64.1022		35.829		19.3955		10.0641
44.5733	479.926		452.501		400.921		329.761		250.708		173.491		109.451		64.1013		35.8278		19.3972		10.0677
44.6733	479.915		452.49		400.914		329.753		250.697		173.481		109.445		64.0988		35.8265		19.398		10.0675
44.7733	479.905		452.48		400.905		329.747		250.691		173.476		109.435		64.0948		35.8243		19.3991		10.0666
44.8733	479.901		452.479		400.901		329.732		250.683		173.468		109.431		64.0946		35.8266		19.4026		10.0665
44.9733	479.888		452.467		400.889		329.72		250.673		173.457		109.426		64.0884		35.8275		19.3994		10.0657
45.0733	479.882		452.461		400.877		329.713		250.661		173.45		109.422		64.0878		35.8255		19.4034		10.0659
45.1733	479.867		452.444		400.859		329.7		250.647		173.435		109.412		64.0753		35.8191		19.3985		10.0645
45.2733	479.858		452.425		400.851		329.687		250.636		173.43		109.404		64.0722		35.8216		19.4017		10.0643
45.3733	479.851		452.405		400.838		329.674		250.618		173.414		109.394		64.0621		35.8131		19.3972		10.0642
45.4733	479.843		452.385		400.82		329.661		250.606		173.403		109.385		64.0595		35.812		19.3981		10.064
45.5733	479.835		452.405		400.807		329.644		250.589		173.391		109.377		64.0553		35.8084		19.397		10.0604
45.6733	479.826		452.395		400.786		329.63		250.568		173.375		109.365		64.0473		35.8061		19.391		10.0595
45.7733	479.816		452.375		400.77		329.613		250.551		173.365		109.353		64.0419		35.8011		19.3922		10.0549
45.8733	479.806		452.326		400.75		329.596		250.534		173.348		109.342		64.0311		35.7958		19.3891		10.0581
45.9733	479.799		452.312		400.733		329.582		250.522		173.337		109.331		64.0261		35.7924		19.3888		10.054
46.0733	479.784		452.296		400.709		329.564		250.503		173.324		109.322		64.022		35.7875		19.3826		10.0544
46.1733	479.767		452.277		400.687		329.546		250.485		173.308		109.307		64.0099		35.7819		19.3771		10.0513
46.2733	479.759		452.26		400.666		329.53		250.466		173.296		109.299		64.0048		35.7791		19.3741		10.0483
46.3733	479.745		452.234		400.654		329.519		250.449		173.284		109.286		63.9993		35.7719		19.3698		10.045
46.4733	479.731		452.223		400.638		329.502		250.431		173.268		109.277		63.9917		35.77		19.3708		10.0472
46.5733	479.714		452.203		400.617		329.48		250.415		173.253		109.268		63.9823		35.7649		19.3673		10.044
46.6733	479.694		452.179		400.598		329.463		250.401		173.241		109.255		63.9772		35.763		19.3684		10.0415
46.7733	479.682		452.155		400.576		329.445		250.379		173.223		109.24		63.9682		35.7563		19.365		10.0416
46.8733	479.664		452.139		400.56		329.433		250.366		173.214		109.231		63.9661		35.7565		19.368		10.039
46.9733	479.646		452.111		400.541		329.422		250.352		173.201		109.224		63.9609		35.7497		19.3658		10.0397
47.0733	479.627		452.085		400.522		329.402		250.333		173.186		109.211		63.9538		35.7443		19.3627		10.0369
47.1733	479.61		452.06		400.504		329.388		250.318		173.174		109.2		63.9428		35.7399		19.3599		10.034
47.2733	479.579		452.068		400.487		329.37		250.304		173.165		109.193		63.9364		35.7345		19.3594		10.0368
47.3733	479.53		452.141		400.467		329.358		250.285		173.152		109.182		63.9304		35.7258		19.3525		10.0336
47.4733	479.5		452.288		400.443		329.341		250.273		173.138		109.169		63.924		35.7217		19.3513		10.0296
47.5733	479.487		452.352		400.437		329.328		250.259		173.127		109.166		63.9193		35.7194		19.3531		10.0303
47.6733	479.466		452.282		400.442		329.317		250.25		173.122		109.156		63.9142		35.7196		19.3517		10.0313
47.7733	479.457		452.251		400.432		329.307		250.234		173.107		109.148		63.9025		35.7124		19.3489		10.0308
47.8733	479.481		452.188		400.419		329.295		250.219		173.095		109.139		63.8926		35.7034		19.3423		10.0258
47.9733	479.484		452.113		400.417		329.283		250.214		173.087		109.131		63.8894		35.7037		19.3454		10.0267
48.0733	479.453		451.888		400.406		329.278		250.199		173.078		109.123		63.8863		35.6996		19.3399		10.0249
48.1733	479.406		451.854		400.393		329.264		250.189		173.07		109.112		63.8772		35.697		19.3387		10.0231
48.2733	479.309		451.855		400.385		329.256		250.178		173.06		109.108		63.8745		35.6908		19.3352		10.0246
48.3733	479.271		451.859		400.38		329.247		250.172		173.054		109.098		63.8714		35.6898		19.3356		10.0229
48.4733	479.232		451.854		400.369		329.239		250.164		173.045		109.094		63.8641		35.6842		19.3336		10.0206
48.5733	479.203		451.843		400.358		329.235		250.158		173.04		109.091		63.8603		35.6794		19.3333		10.0241
48.6733	479.168		451.834		400.346		329.229		250.147		173.029		109.081		63.8539		35.6729		19.3286		10.0216
48.7733	479.127		451.822		400.34		329.223		250.14		173.022		109.077		63.852		35.6704		19.3268		10.0182
48.8733	479.153		451.81		400.33		329.214		250.134		173.016		109.068		63.8431		35.6651		19.3213		10.0157
48.9733	479.193		451.803		400.33		329.208		250.13		173.01		109.062		63.839		35.6664		19.3216		10.0139
49.0733	479.163		451.796		400.322		329.206		250.123		173.001		109.053		63.8368		35.6609		19.3196		10.0176
49.1733	479.141		451.786		400.312		329.197		250.12		172.996		109.046		63.833		35.656		19.3181		10.0125
49.2733	479.107		451.776		400.306		329.194		250.114		172.99		109.044		63.8258		35.651		19.3145		10.0089
49.3733	479.077		451.763		400.295		329.192		250.109		172.984		109.037		63.8174		35.6507		19.3139		10.0069
49.4733	479.048		451.761		400.296		329.186		250.109		172.983		109.032		63.8194		35.6509		19.3132		10.008
49.5733	479.018		451.76		400.289		329.181		250.102		172.979		109.029		63.813		35.6483		19.3108		10.0054
49.6733	478.987		451.756		400.283		329.181		250.1		172.976		109.028		63.8135		35.6462		19.312		10.0065
49.7733	478.95		451.756		400.274		329.179		250.095		172.972		109.024		63.8095		35.6497		19.3085		10.0097
49.8733	478.934		451.749		400.258		329.177		250.095		172.97		109.019		63.8065		35.6469		19.3061		10.0063
49.9733	478.919		451.749		400.266		329.175		250.092		172.966		109.017		63.8025		35.6398		19.3052		10.0087
50.0733	478.891		451.745		400.273		329.175		250.093		172.961		109.013		63.7993		35.6395		19.3014		10.0084
50.1733	478.869		451.739		400.271		329.176		250.091		172.958		109.012		63.7928		35.636		19.2999		10.0042
50.2733	478.862		451.742		400.27		329.175		250.092		172.955		109.014		63.7932		35.6385		19.297		10.0076
50.3733	478.865		451.742		400.291		329.179		250.091		172.953		109.011		63.793		35.637		19.2999		10.0041
50.4733	478.836		451.746		400.318		329.18		250.089		172.953		109.011		63.7944		35.636		19.2966		10.0071
50.5733	478.787		451.748		400.338		329.182		250.093		172.953		109.011		63.7952		35.6372		19.2983		10.009
50.6733	478.807		451.751		400.352		329.183		250.092		172.952		109.007		63.7926		35.6356		19.2965		10.0063
50.7733	478.811		451.755		400.346		329.185		250.09		172.949		109.007		63.7907		35.6342		19.297		10.008
50.8733	478.815		451.748		400.321		329.184		250.09		172.945		109.007		63.7846		35.6336		19.2966		10.0094
50.9733	478.829		451.75		400.327		329.183		250.09		172.942		109.001		63.7834		35.6342		19.2964		10.0037
51.0733	478.82		451.757		400.33		329.19		250.089		172.945		109.009		63.786		35.6306		19.296		10.0086
51.1733	478.816		451.75		400.328		329.188		250.084		172.943		109.008		63.7858		35.6285		19.2956		10.0071
51.2733	478.813		451.78		400.334		329.192		250.085		172.942		109.006		63.7833		35.6297		19.2994		10.0105
51.3733	478.812		451.811		400.334		329.196		250.088		172.943		109.009		63.784		35.6287		19.2941		10.0106
51.4733	478.814		451.803		400.34		329.196		250.088		172.942		109.005		63.7818		35.6311		19.2953		10.0089
51.5733	478.802		451.807		400.335		329.197		250.086		172.937		109.007		63.7775		35.6312		19.2933		10.0107
51.6733	478.801		451.779		400.337		329.203		250.087		172.937		109.009		63.7782		35.6337		19.2943		10.0085
51.7733	478.8		451.752		400.344		329.204		250.087		172.933		109.005		63.7771		35.6336		19.2943		10.011
51.8733	478.797		451.753		400.346		329.206		250.09		172.934		109.002		63.7742		35.638		19.2939		10.0068
51.9733	478.79		451.755		400.345		329.206		250.09		172.933		109.005		63.776		35.6384		19.293		10.0111
52.0733	478.785		451.758		400.348		329.209		250.086		172.93		109.001		63.7765		35.6353		19.2905		10.0076
52.1733	478.779		451.759		400.352		329.208		250.087		172.928		109.001		63.7731		35.6369		19.2915		10.0057
52.2733	478.774		451.763		400.353		329.211		250.083		172.926		109		63.7753		35.6359		19.2913		10.0085
52.3733	478.772		451.764		400.354		329.211		250.083		172.926		109.001		63.7748		35.6376		19.2949		10.0105
52.4733	478.765		451.76		400.351		329.206		250.076		172.919		109.001		63.7727		35.6379		19.2923		10.0094
52.5733	478.754		451.761		400.354		329.206		250.075		172.92		108.999		63.7723		35.6383		19.2928		10.0062
52.6733	478.748		451.759		400.358		329.208		250.077		172.918		109.002		63.7755		35.6406		19.2942		10.01
52.7733	478.733		451.757		400.357		329.202		250.073		172.917		109.003		63.7767		35.6413		19.2916		10.0107
52.8733	478.702		451.757		400.355		329.203		250.066		172.92		109.002		63.7759		35.6395		19.2892		10.0103
52.9733	478.668		451.752		400.356		329.197		250.062		172.917		108.998		63.7752		35.6421		19.2873		10.0095
53.0733	478.669		451.748		400.355		329.199		250.06		172.916		109		63.7765		35.6409		19.2886		10.0126
53.1733	478.661		451.74		400.348		329.192		250.057		172.911		109		63.7755		35.6444		19.2862		10.0088
53.2733	478.625		451.735		400.347		329.185		250.049		172.911		108.998		63.7714		35.6438		19.2883		10.0042
53.3733	478.623		451.734		400.346		329.183		250.046		172.913		108.999		63.7804		35.6482		19.2894		10.004
53.4733	478.619		451.73		400.34		329.177		250.044		172.911		109.003		63.7752		35.6435		19.2897		10.0077
53.5733	478.605		451.721		400.332		329.169		250.038		172.906		108.995		63.7709		35.6351		19.2875		10.0026
53.6733	478.608		451.72		400.323		329.163		250.033		172.9		108.993		63.7695		35.6361		19.2871		10.0053
53.7733	478.597		451.712		400.309		329.151		250.024		172.895		108.991		63.7703		35.6308		19.2816		10.0043
53.8733	478.572		451.703		400.299		329.134		250.019		172.884		108.981		63.7612		35.6301		19.2783		9.99746
53.9733	478.552		451.698		400.282		329.125		250.005		172.877		108.973		63.7608		35.625		19.2748		9.99816
54.0733	478.552		451.689		400.271		329.108		249.995		172.865		108.963		63.7548		35.6214		19.2713		9.9962
54.1733	478.542		451.683		400.253		329.097		249.983		172.859		108.956		63.7499		35.6205		19.2724		9.99482
54.2733	478.539		451.67		400.237		329.083		249.972		172.849		108.952		63.7463		35.6183		19.2739		9.99915
54.3733	478.541		451.663		400.221		329.067		249.959		172.839		108.943		63.74		35.6128		19.267		9.99333
54.4733	478.546		451.648		400.207		329.05		249.945		172.83		108.94		63.7394		35.614		19.2642		9.99831
54.5733	478.539		451.635		400.194		329.037		249.935		172.821		108.936		63.7391		35.6143		19.2676		9.99454
54.6733	478.522		451.629		400.176		329.022		249.919		172.814		108.935		63.7326		35.6121		19.2666		9.99328
54.7733	478.503		451.609		400.156		329		249.908		172.799		108.931		63.7298		35.6043		19.2658		9.99469
54.8733	478.476		451.591		400.134		328.986		249.89		172.793		108.923		63.7269		35.6024		19.2548		9.98856
54.9733	478.46		451.573		400.117		328.962		249.883		172.78		108.908		63.7208		35.5994		19.2542		9.98884
55.0733	478.439		451.56		400.093		328.945		249.865		172.768		108.907		63.7174		35.588		19.2448		9.98341
55.1733	478.403		451.536		400.074		328.92		249.843		172.752		108.898		63.704		35.584		19.2422		9.97555
55.2733	478.38		451.511		400.05		328.911		249.833		172.742		108.89		63.7039		35.5862		19.2354		9.97708
55.3733	478.355		451.487		400.035		328.901		249.824		172.736		108.894		63.7037		35.5846		19.2444		9.97564
55.4733	478.333		451.459		400.023		328.876		249.812		172.729		108.886		63.6993		35.5856		19.2513		9.97191
55.5733	478.301		451.426		400.002		328.858		249.803		172.717		108.88		63.6945		35.5771		19.251		9.97454
55.6733	478.273		451.405		399.984		328.842		249.788		172.711		108.871		63.6959		35.5681		19.2495		9.96863
55.7733	478.253		451.389		399.968		328.827		249.784		172.704		108.865		63.6923		35.5771		19.2519		9.97145
55.8733	478.233		451.361		399.954		328.809		249.772		172.703		108.863		63.6935		35.5771		19.2554		9.97261
55.9733	478.216		451.331		399.934		328.803		249.76		172.7		108.864		63.6933		35.5703		19.2586		9.9679
56.0733	478.213		451.302		399.925		328.79		249.754		172.696		108.86		63.6948		35.5723		19.2621		9.96685
56.1733	478.207		451.269		399.907		328.779		249.749		172.69		108.865		63.6909		35.5669		19.2646		9.96108
56.2733	478.216		451.232		399.902		328.772		249.755		172.684		108.864		63.6893		35.5687		19.2743		9.95728
56.3733	478.218		451.208		399.88		328.766		249.744		172.68		108.858		63.6805		35.5645		19.2715		9.95979
56.4733	478.227		451.176		399.873		328.76		249.738		172.683		108.856		63.6795		35.5612		19.2808		9.95953
56.5733	478.235		451.15		399.863		328.762		249.736		172.685		108.86		63.6814		35.5654		19.2835		9.97054
56.6733	478.249		451.134		399.859		328.759		249.73		172.69		108.864		63.6938		35.5682		19.2864		9.97985
56.7733	478.261		451.108		399.846		328.758		249.724		172.693		108.867		63.6946		35.5679		19.2874		9.9858
56.8733	478.277		451.084		399.839		328.752		249.723		172.691		108.857		63.6951		35.5722		19.2908		9.98776
56.9733	478.275		451.065		399.83		328.747		249.725		172.692		108.861		63.6945		35.5657		19.2956		9.99762
57.0733	478.26		451.043		399.819		328.746		249.718		172.694		108.867		63.7058		35.5727		19.3001		10.0042
57.1733	478.25		451.019		399.813		328.749		249.717		172.698		108.862		63.7025		35.5853		19.3033		10.0012
57.2733	478.226		450.997		399.798		328.748		249.712		172.696		108.868		63.7033		35.5767		19.3022		10.0128
57.3733	478.215		450.99		399.799		328.747		249.72		172.695		108.876		63.7032		35.5762		19.3005		10.0248
57.4733	478.185		450.976		399.806		328.753		249.718		172.696		108.884		63.7049		35.5815		19.2999		10.0313
57.5733	478.156		450.953		399.799		328.749		249.709		172.682		108.877		63.6947		35.581		19.2952		10.0377
57.6733	478.135		450.942		399.8		328.756		249.709		172.681		108.88		63.6979		35.5915		19.3023		10.0356
57.7733	478.105		450.928		399.801		328.759		249.701		172.679		108.874		63.6899		35.5876		19.2982		10.0375
57.8733	478.079		450.913		399.8		328.754		249.698		172.68		108.871		63.6894		35.591		19.304		10.0232
57.9733	478.053		450.899		399.795		328.752		249.702		172.678		108.87		63.6869		35.5916		19.3089		10.0141
58.0733	478.02		450.89		399.795		328.76		249.707		172.683		108.873		63.6888		35.5919		19.3097		10.0082
58.1733	477.985		450.883		399.789		328.761		249.707		172.686		108.874		63.6929		35.5896		19.3108		10.0107
58.2733	477.903		450.862		399.78		328.762		249.702		172.684		108.873		63.6904		35.586		19.3066		10.0098
58.3733	477.835		450.821		399.763		328.762		249.692		172.679		108.87		63.6795		35.5881		19.3003		10.0045
58.4733	477.733		450.792		399.746		328.757		249.691		172.679		108.873		63.6857		35.5825		19.2902		9.98843
58.5733	477.677		450.777		399.725		328.755		249.682		172.68		108.867		63.6911		35.5699		19.2882		9.97524
58.6733	477.628		450.807		399.732		328.753		249.68		172.692		108.881		63.6992		35.5691		19.3014		9.9731
58.7733	477.714		450.842		399.73		328.734		249.693		172.68		108.887		63.6944		35.5727		19.2847		9.97247
58.8733	477.918		450.854		399.722		328.718		249.683		172.682		108.89		63.684		35.5746		19.2273		9.96047
58.9733	477.924		450.94		399.775		328.718		249.69		172.678		108.878		63.6827		35.5574		19.1996		9.95667
59.0733	477.862		450.991		399.895		328.749		249.718		172.69		108.856		63.7229		35.5605		19.2384		9.96361
59.1733	476.867		450.565		399.865		328.764		249.637		172.684		108.755		63.5787		35.4742		19.1051		10.0046
59.2733	467.179		446.874		399.355		328.364		249.252		172.641		108.487		63.5928		35.2691		18.4554		10.1206
59.3733	433.839		433.975		395.145		325.878		247.892		171.606		107.715		63.7063		34.8681		18.2528		10.0727
59.4733	387.019		414.02		383.421		320.932		244.575		169.581		106.618		63.2608		35.0029		19.3349		9.62722
59.5733	370.478		399.065		369.988		315.321		239.974		167.873		106.136		62.2872		35.4421		19.5531		9.54414
59.6733	398.132		400.52		366.481		311.001		237.038		165.971		105.316		61.5316		35.0452		19.0703		9.4936
59.7733	439.936		414.326		371.025		309.028		235.285		163.507		103.852		60.7859		34.02		18.566		9.40504
59.8733	469.985		426.487		374.409		307.241		232.494		160.631		101.548		59.3717		33.0121		18.0482		9.3093
59.9733	481.426		430.045		372.526		303.144		227.737		156.953		98.7979		57.779		32.009		17.5512		9.14824
60.0733	477.343		424.832		365.025		296.185		221.197		152.268		95.713		55.8781		30.7712		16.9078		8.8742
60.1733	463.358		413.033		353.839		287.012		213.519		146.969		92.2806		53.7086		29.7155		16.2439		8.54258
60.2733	444.106		397.396		340.243		276.39		205.186		141.366		88.6578		51.5781		28.4756		15.555		8.20308
60.3733	422.986		380.024		325.724		264.981		196.661		135.623		84.9809		49.5204		27.2969		14.9159		7.82514
60.4733	400.203		361.411		310.651		253.183		188.092		129.664		81.3274		47.3841		26.1598		14.3001		7.4977
60.5733	375.046		341.446		295.403		241.081		179.494		123.722		77.696		45.2145		24.9832		13.6625		7.16181
60.6733	346.763		320.507		279.564		228.908		170.936		117.805		74.1761		43.2019		23.9122		13.0893		6.8679
60.7733	316.32		298.587		263.443		216.664		162.307		111.964		70.7007		41.0773		22.7456		12.5227		6.68824
60.8733	285.398		276.563		247.293		204.49		153.793		106.195		67.2797		38.9816		21.5951		11.9806		6.39223
60.9733	254.422		255.268		231.555		192.792		145.592		100.671		63.9805		37.0907		20.6612		11.5766		6.09851
61.0733	224.822		234.91		216.358		181.42		137.743		95.3047		60.7161		35.2352		19.7053		11.1246		5.8968
61.1733	197.86		215.73		201.962		170.66		130.169		90.1423		57.6839		33.4812		18.822		10.7674		5.76686
61.2733	172.971		197.756		188.383		160.398		122.846		85.2195		54.7229		31.7828		17.9372		10.2455		5.64343
61.3733	150.08		180.865		175.464		150.591		115.787		80.4872		51.8215		30.1837		17.0576		9.83742		5.42746
61.4733	129.039		165.179		163.181		141.172		109.12		75.9313		49.069		28.6047		16.2018		9.41917		5.1553
61.5733	109.701		150.465		151.805		132.292		102.761		71.6053		46.3828		27.0962		15.4886		9.04153		4.94497
61.6733	92.1585		136.864		141.06		123.967		96.6228		67.6037		43.8456		25.5705		14.7325		8.61045		4.77834
61.7733	76.1202		124.376		131.094		116.164		90.4874		63.9338		41.4274		24.2634		13.9411		8.10294		4.6042
61.8733	63.1873		113.718		122.117		109.244		84.7201		60.6411		38.9601		23.1451		13.099		7.59347		4.26422
61.9733	56.6467		106.665		114.806		103.458		80.0489		57.4542		36.6324		22.1356		12.2659		7.17278		3.83846
62.0733	58.1425		103.668		109.823		98.6652		76.4056		54.4133		34.6769		20.9907		11.56		6.80409		3.55402
62.1733	64.0872		102.788		106.221		94.3864		73.0147		51.6279		32.9732		19.7518		10.9912		6.34039		3.36152
62.2733	71.9847		102.373		102.793		90.4954		69.4882		49.2751		30.9619		18.6072		10.5309		5.62199		3.12045
62.3733	82.2869		103.035		99.8386		86.82		66.0608		46.969		29.1877		17.5203		10.0144		5.03047		2.57426
62.4733	93.9863		104.954		97.8747		83.5769		63.2014		44.5696		27.7807		16.5097		9.30217		4.74133		2.14379
62.5733	103.986		106.717		96.1581		80.5735		60.6719		42.3126		26.5967		15.6056		8.63008		4.52591		2.03715
62.6733	110.438		106.986		93.9697		77.5657		58.1313		40.2081		25.3754		14.7623		8.0792		4.29058		2.02278
62.7733	113.376		105.766		91.2459		74.4589		55.6239		38.1798		24.1476		13.9988		7.60952		4.08308		1.9743
62.8733	113.511		103.237		88.0168		71.1304		52.9607		36.209		22.9383		13.2789		7.19693		3.85363		1.88947
62.9733	111.768		99.8376		84.3878		67.8286		50.4126		34.3916		21.7697		12.5666		6.81876		3.66197		1.80174
63.0733	108.747		95.9405		80.621		64.5106		47.8554		32.651		20.6423		11.9011		6.4585		3.47061		1.73555
63.1733	104.965		91.7386		76.765		61.2186		45.4283		30.8833		19.5626		11.249		6.08037		3.24625		1.61977
63.2733	100.968		87.5657		73.0367		58.1135		43.0559		29.275		18.5351		10.6358		5.74843		3.06125		1.49666
63.3733	96.8208		83.4404		69.4389		55.1405		40.8185		27.757		17.5719		10.0822		5.42415		2.89885		1.41988
63.4733	92.7081		79.4712		65.9624		52.2803		38.6969		26.2681		16.6486		9.53381		5.15717		2.73924		1.31831
63.5733	88.6063		75.6217		62.5928		49.5715		36.7058		24.872		15.7766		9.0618		4.89746		2.59425		1.25903
63.6733	84.6882		71.9675		59.4785		47.0324		34.8158		23.614		14.9669		8.60112		4.64144		2.46057		1.20323
63.7733	80.9179		68.4618		56.4479		44.622		33.0472		22.3916		14.1876		8.18862		4.41807		2.35684		1.1378
63.8733	77.2626		65.1392		53.6571		42.3503		31.3676		21.2272		13.4465		7.75062		4.16398		2.21996		1.06677
63.9733	73.7484		61.9889		50.9738		40.187		29.7529		20.1393		12.7565		7.33917		3.92824		2.092		0.99055
64.0733	70.5012		59.0127		48.4451		38.1168		28.2514		19.0994		12.1224		6.92102		3.72577		1.96694		0.920462
64.1733	67.3119		56.204		46.0512		36.2231		26.8239		18.1681		11.5067		6.5668		3.55484		1.86523		0.857544
64.2733	64.3258		53.5326		43.7659		34.3983		25.5126		17.2628		10.9408		6.25523		3.37926		1.77102		0.825604
64.3733	61.4924		50.9722		41.6034		32.693		24.2391		16.3845		10.3749		5.95524		3.2093		1.67807		0.771364
64.4733	58.7865		48.6417		39.6225		31.0747		23.0381		15.5763		9.85727		5.65896		3.05546		1.59109		0.727158
64.5733	56.2129		46.3538		37.6879		29.5671		21.8927		14.8268		9.3626		5.37644		2.90506		1.50828		0.696633
64.6733	53.7979		44.2127		35.8775		28.1621		20.8211		14.1176		8.90306		5.12671		2.76436		1.44101		0.655915
64.7733	51.4492		42.177		34.2026		26.7822		19.8537		13.4323		8.46636		4.89564		2.63276		1.37538		0.613307
64.8733	49.2099		40.2488		32.5759		25.4689		18.9095		12.7823		8.06517		4.6686		2.5034		1.3097		0.57772
64.9733	47.0779		38.4371		31.0618		24.2843		17.9968		12.1775		7.70611		4.4645		2.38329		1.24713		0.55251
65.0733	45.0973		36.7152		29.605		23.1632		17.115		11.5921		7.35032		4.25049		2.26652		1.18228		0.527993
65.1733	43.1648		35.0471		28.2108		22.0925		16.3199		11.0313		6.99873		4.0552		2.14968		1.11868		0.49538
65.2733	41.3384		33.4657		26.919		21.044		15.584		10.5246		6.68358		3.86127		2.03784		1.06377		0.466534
65.3733	39.6196		31.9462		25.7001		20.0841		14.9084		10.0637		6.39742		3.68999		1.95162		1.01892		0.442693
65.4733	37.928		30.5821		24.5695		19.1555		14.2319		9.62158		6.11465		3.52462		1.86459		0.973652		0.417601
65.5733	36.3586		29.2736		23.4949		18.2767		13.5651		9.19258		5.83657		3.35743		1.77533		0.91747		0.387283
65.6733	34.8825		28.0679		22.4309		17.4775		12.9393		8.79114		5.58276		3.19584		1.68886		0.86669		0.363045
65.7733	33.4752		26.8686		21.4394		16.6819		12.3694		8.40194		5.33203		3.05025		1.60668		0.822594		0.341585
65.8733	32.102		25.7264		20.4904		15.9167		11.8312		8.04139		5.09114		2.91695		1.53865		0.789392		0.329047
65.9733	30.8373		24.6341		19.5933		15.2529		11.3345		7.67685		4.87764		2.79602		1.46596		0.745542		0.307225
66.0733	29.5656		23.5892		18.7407		14.6058		10.8442		7.35484		4.67088		2.6603		1.39988		0.705563		0.283882
66.1733	28.3904		22.6064		17.9678		13.9904		10.3812		7.05776		4.46858		2.5443		1.33678		0.667134		0.263039
66.2733	27.2798		21.7034		17.2262		13.407		9.95898		6.76342		4.29555		2.44177		1.27931		0.638621		0.247522
66.3733	26.2015		20.842		16.5267		12.8474		9.56652		6.48522		4.12449		2.34262		1.23285		0.614184		0.230181
66.4733	25.1452		20.0215		15.8518		12.3153		9.19362		6.23834		3.96142		2.24978		1.184		0.586372		0.215337
66.5733	24.1595		19.2347		15.2083		11.8287		8.83391		5.98245		3.81218		2.16069		1.13842		0.561226		0.20464
66.6733	23.2215		18.4713		14.6052		11.3621		8.5041		5.74464		3.66208		2.07515		1.09389		0.537865		0.190167
66.7733	22.3288		17.7345		14.0184		10.9165		8.17751		5.52484		3.52206		1.9987		1.04655		0.509214		0.180619
66.8733	21.51		17.0765		13.4504		10.5092		7.86639		5.33103		3.38762		1.92089		1.00466		0.478274		0.173105
66.9733	20.7091		16.4239		12.9292		10.1145		7.56873		5.13579		3.26334		1.84685		0.959087		0.458685		0.160007
67.0733	19.9352		15.7859		12.4489		9.71925		7.28241		4.94757		3.13596		1.78093		0.924384		0.43869		0.14721
67.1733	19.2048		15.2212		11.9869		9.34923		7.0129		4.76945		3.02189		1.71368		0.889678		0.418002		0.139335
67.2733	18.5026		14.6904		11.5466		9.00789		6.75922		4.60688		2.91496		1.64802		0.854519		0.401894		0.132694
67.3733	17.8334		14.1611		11.1243		8.69063		6.52657		4.45959		2.80626		1.58604		0.824535		0.384981		0.124154
67.4733	17.2016		13.6512		10.7185		8.38768		6.29689		4.31186		2.71191		1.53595		0.794562		0.370759		0.113888
67.5733	16.5709		13.1691		10.3357		8.09289		6.08066		4.17111		2.62605		1.48528		0.760552		0.358755		0.115559
67.6733	15.9881		12.7106		9.97024		7.81403		5.87086		4.02494		2.53794		1.43276		0.728616		0.343449		0.109958
67.7733	15.4118		12.2613		9.62521		7.55227		5.67354		3.88626		2.45308		1.39032		0.702835		0.329868		0.0946255
67.8733	14.8909		11.8288		9.299		7.30243		5.49336		3.76922		2.37398		1.34454		0.685717		0.317081		0.0884948
67.9733	14.3764		11.436		8.98843		7.06072		5.30773		3.64611		2.29721		1.30641		0.666969		0.307861		0.0838109
68.0733	13.8935		11.059		8.70045		6.83064		5.14244		3.5356		2.22827		1.26507		0.645564		0.299877		0.0787729
68.1733	13.4303		10.7099		8.41935		6.60809		4.98957		3.42901		2.15862		1.22489		0.625344		0.287626		0.0765996
68.2733	12.9819		10.3526		8.15101		6.40345		4.84824		3.32064		2.09083		1.1905		0.606116		0.284243		0.0637668
68.3733	12.5312		10.016		7.89317		6.20669		4.70062		3.22162		2.03168		1.15943		0.589282		0.26862		0.0587657
68.4733	12.1173		9.69546		7.64582		6.0245		4.57745		3.12805		1.98282		1.12832		0.578031		0.268384		0.0556043
68.5733	11.715		9.39963		7.41243		5.85309		4.45611		3.04421		1.931		1.098		0.560254		0.258082		0.0555313
68.6733	11.3303		9.13014		7.17343		5.68614		4.34145		2.96906		1.87994		1.06913		0.542999		0.250781		0.0486999
68.7733	10.96		8.86032		6.95075		5.52646		4.23059		2.89227		1.82905		1.03685		0.531698		0.244168		0.0458777
68.8733	10.6109		8.6001		6.76279		5.37906		4.116		2.82214		1.78953		1.01318		0.523559		0.238573		0.0433847
68.9733	10.2648		8.34387		6.57409		5.23372		4.00383		2.74952		1.74933		0.978767		0.508911		0.229254		0.0437085
69.0733	9.93753		8.10993		6.39744		5.09133		3.90894		2.68542		1.70829		0.956047		0.499087		0.225149		0.0362824
69.1733	9.6213		7.87829		6.22553		4.95334		3.81009		2.62501		1.6707		0.933336		0.492047		0.218943		0.032191
69.2733	9.32199		7.65296		6.05848		4.81869		3.71174		2.56655		1.63514		0.905602		0.476961		0.214413		0.0291683
69.3733	9.03787		7.4407		5.90009		4.70564		3.6298		2.51329		1.60332		0.886762		0.470088		0.21111		0.0318269
69.4733	8.7712		7.22872		5.75236		4.58904		3.55542		2.46215		1.56488		0.864995		0.46385		0.208043		0.028409
69.5733	8.50948		7.03758		5.6181		4.48107		3.47969		2.41189		1.54		0.853143		0.462888		0.206398		0.0274236
69.6733	8.25005		6.84893		5.46491		4.37169		3.39897		2.35911		1.50236		0.833597		0.450194		0.196154		0.0296398
69.7733	8.00957		6.6676		5.34052		4.2785		3.3258		2.31228		1.4741		0.815867		0.444973		0.191611		0.0224133
69.8733	7.77484		6.50472		5.20922		4.19107		3.26303		2.27609		1.44931		0.803818		0.43527		0.187483		0.0273427
69.9733	7.54558		6.34553		5.0807		4.10042		3.19944		2.2334		1.42084		0.790721		0.423856		0.186484		0.0201405
70.0733	7.327		6.19099		4.96319		4.02036		3.13694		2.19311		1.39639		0.775294		0.415953		0.178116		0.0194564
70.1733	7.10959		6.04408		4.85115		3.93901		3.07292		2.15204		1.37234		0.759085		0.406078		0.17241		0.0144623
70.2733	6.90892		5.90245		4.74408		3.85982		3.01497		2.11109		1.34641		0.745543		0.401826		0.173988		0.0118784
70.3733	6.73654		5.77278		4.64107		3.78384		2.96216		2.07817		1.32669		0.73454		0.392842		0.169236		0.0118662
70.4733	6.54752		5.64102		4.54321		3.70707		2.90506		2.0417		1.30737		0.722692		0.391503		0.164302		0.00598765
70.5733	6.36313		5.51726		4.44277		3.64564		2.85469		2.00551		1.29065		0.709645		0.383376		0.161218		0.00924845
70.6733	6.18982		5.38588		4.34494		3.58192		2.80445		1.97321		1.26714		0.693899		0.369575		0.152837		-0.000275699
70.7733	6.03781		5.25866		4.26468		3.51416		2.75513		1.9423		1.24444		0.682511		0.366443		0.147128		-0.00315905
70.8733	5.87035		5.14636		4.18107		3.45037		2.70802		1.91858		1.23179		0.678799		0.363862		0.147121		-0.00216268
70.9733	5.71835		5.03265		4.10694		3.39702		2.67227		1.89289		1.21928		0.669093		0.3621		0.146414		-0.00252179
71.0733	5.57512		4.92939		4.02378		3.34402		2.63374		1.86377		1.20137		0.661874		0.353786		0.142277		-0.00545855
71.1733	5.43689		4.82669		3.94996		3.28933		2.5965		1.83633		1.18648		0.653688		0.350119		0.140373		-0.00631607
71.2733	5.29514		4.73198		3.87643		3.23489		2.55948		1.80848		1.16695		0.640224		0.347087		0.134624		-0.00767579
71.3733	5.16126		4.64457		3.81694		3.18691		2.52658		1.78825		1.15189		0.633753		0.342419		0.132104		-0.00918272
71.4733	5.02654		4.55092		3.75141		3.14169		2.49114		1.76597		1.13952		0.626749		0.335486		0.130574		-0.0116037
71.5733	4.9028		4.45934		3.6831		3.09525		2.45824		1.74778		1.12418		0.623112		0.328066		0.127678		-0.0158941
71.6733	4.78865		4.37373		3.62618		3.0411		2.43034		1.72805		1.10381		0.611482		0.324515		0.12344		-0.0180283
71.7733	4.68424		4.29787		3.57173		2.992		2.40552		1.71237		1.09199		0.603409		0.323364		0.122864		-0.0147877
71.8733	4.57476		4.22591		3.517		2.95102		2.38026		1.69496		1.08154		0.5999		0.321097		0.122837		-0.0202628
71.9733	4.46514		4.15307		3.45788		2.9153		2.3553		1.67532		1.06638		0.588109		0.317667		0.121167		-0.0249378
72.0733	4.36542		4.08254		3.40739		2.87427		2.32602		1.65689		1.05452		0.584034		0.314202		0.117868		-0.0256135
72.1733	4.2683		4.01174		3.36394		2.83598		2.30798		1.64141		1.04482		0.579588		0.313376		0.119496		-0.0265381
72.2733	4.16496		3.94343		3.31424		2.80349		2.28328		1.62913		1.0366		0.572732		0.307898		0.117311		-0.025361
72.3733	4.07816		3.88021		3.27397		2.77361		2.26193		1.614		1.03201		0.571136		0.304202		0.116002		-0.0262717
72.4733	3.98869		3.80817		3.22197		2.73463		2.23597		1.60042		1.02086		0.563142		0.296495		0.109055		-0.0263587
72.5733	3.90297		3.74826		3.17893		2.70993		2.2132		1.58037		1.00975		0.553957		0.296677		0.109746		-0.0262645
72.6733	3.81727		3.68499		3.13288		2.67825		2.19445		1.56723		1.00161		0.552766		0.291346		0.110569		-0.0264232
72.7733	3.74046		3.62498		3.09826		2.6545		2.16749		1.55152		0.989797		0.545959		0.290961		0.109856		-0.0262136
72.8733	3.6543		3.56452		3.05786		2.61648		2.14597		1.53786		0.983147		0.543975		0.290401		0.111557		-0.0258554
72.9733	3.57983		3.51615		3.01773		2.58729		2.12717		1.52576		0.975685		0.538128		0.284553		0.108319		-0.0244817
73.0733	3.51369		3.4652		2.98612		2.56537		2.1103		1.51484		0.969149		0.535876		0.284376		0.113437		-0.0277839
73.1733	3.44364		3.41676		2.95045		2.54181		2.09408		1.50465		0.95866		0.534893		0.28153		0.107779		-0.0251933
73.2733	3.36533		3.36857		2.91186		2.51232		2.07555		1.49009		0.945759		0.527684		0.274613		0.105639		-0.0263713
73.3733	3.29885		3.32198		2.88458		2.48276		2.05557		1.47824		0.937933		0.52492		0.271958		0.102378		-0.0316823
73.4733	3.23193		3.27383		2.85525		2.46651		2.03851		1.47118		0.930594		0.517706		0.269588		0.10055		-0.0307506
73.5733	3.17197		3.23615		2.82312		2.44507		2.02659		1.45916		0.923557		0.519843		0.267771		0.0988967		-0.030431
73.6733	3.11199		3.19614		2.79548		2.42552		2.01266		1.45225		0.921177		0.515129		0.266573		0.102579		-0.0251394
73.7733	3.05314		3.15485		2.75991		2.40592		1.99678		1.43765		0.913319		0.512465		0.26393		0.0968176		-0.0295674
73.8733	2.98428		3.1191		2.72952		2.3823		1.97654		1.42359		0.90841		0.507056		0.259965		0.0991226		-0.0269684
73.9733	2.9323		3.08247		2.69771		2.36326		1.96211		1.4134		0.901775		0.503466		0.257646		0.09708		-0.0293265
74.0733	2.88218		3.04194		2.67225		2.34221		1.94653		1.40255		0.895601		0.499448		0.256384		0.0952724		-0.0331086
74.1733	2.82763		2.99992		2.64421		2.32603		1.92984		1.39749		0.889374		0.49352		0.250688		0.0943117		-0.0344168
74.2733	2.77683		2.96488		2.61651		2.31038		1.91602		1.3873		0.885707		0.495094		0.248457		0.0906122		-0.0380291
74.3733	2.72255		2.93011		2.59517		2.2909		1.90697		1.38053		0.881859		0.492895		0.247725		0.094262		-0.0342927
74.4733	2.67052		2.89262		2.56941		2.27879		1.8928		1.37175		0.879595		0.48896		0.243591		0.0904699		-0.0327505
74.5733	2.62329		2.85688		2.55046		2.26305		1.88401		1.36376		0.874269		0.487335		0.24352		0.0912779		-0.0363307
74.6733	2.5711		2.82318		2.52862		2.24644		1.8722		1.35934		0.868313		0.484594		0.242875		0.0927097		-0.0363962
74.7733	2.53248		2.79012		2.51009		2.22684		1.86365		1.3508		0.864283		0.482935		0.241821		0.0914951		-0.0389089
74.8733	2.49234		2.75939		2.48789		2.21274		1.85253		1.34713		0.864397		0.482763		0.238774		0.0915764		-0.0359851
74.9733	2.45365		2.72316		2.46702		2.1954		1.83961		1.33638		0.86056		0.47988		0.237504		0.0887446		-0.0329399
75.0733	2.41255		2.69478		2.44924		2.17534		1.82401		1.32315		0.851819		0.473619		0.23518		0.0879513		-0.0374115
75.1733	2.37236		2.66358		2.43349		2.16181		1.81289		1.31769		0.850003		0.473462		0.233455		0.0866216		-0.0364918
75.2733	2.3329		2.6368		2.41257		2.14716		1.80196		1.31151		0.846008		0.471201		0.231565		0.0882902		-0.0387665
75.3733	2.28831		2.60895		2.39406		2.13605		1.7902		1.30451		0.842336		0.466508		0.22917		0.085691		-0.0375158
75.4733	2.2566		2.58728		2.37945		2.12433		1.78215		1.29709		0.838023		0.465558		0.227569		0.0884087		-0.0404452
75.5733	2.22006		2.55223		2.36187		2.11099		1.77205		1.29147		0.83153		0.462199		0.228096		0.0840572		-0.0421315
75.6733	2.18656		2.52394		2.34913		2.09898		1.76255		1.28337		0.826701		0.456345		0.224717		0.0837704		-0.0448334
75.7733	2.15562		2.50961		2.33483		2.08944		1.75158		1.2844		0.823471		0.456046		0.22712		0.0854732		-0.0421575
75.8733	2.11961		2.48486		2.32192		2.07613		1.74276		1.27977		0.817118		0.456766		0.226025		0.0836256		-0.0390679
75.9733	2.08487		2.45908		2.30295		2.06368		1.73336		1.27185		0.811151		0.453318		0.221625		0.0864339		-0.0434274
76.0733	2.04833		2.44402		2.28429		2.05625		1.7222		1.267		0.807371		0.450014		0.221323		0.083634		-0.0413502
76.1733	2.01262		2.42408		2.26997		2.0469		1.71494		1.26125		0.803084		0.44828		0.21927		0.0813168		-0.0445393
76.2733	1.983		2.40192		2.25536		2.03814		1.70754		1.25916		0.80234		0.450362		0.220304		0.0837927		-0.0398966
76.3733	1.94898		2.37617		2.23983		2.02774		1.70355		1.25239		0.798175		0.44811		0.220544		0.0864071		-0.0396576
76.4733	1.92162		2.355		2.22367		2.01727		1.69511		1.24984		0.796144		0.44531		0.217561		0.0831456		-0.0415009
76.5733	1.89307		2.3366		2.20974		2.0073		1.68464		1.24261		0.793249		0.447947		0.219796		0.083042		-0.0380616
76.6733	1.87485		2.31759		2.19806		1.99513		1.67767		1.23617		0.793574		0.444985		0.217321		0.0837316		-0.0410838
76.7733	1.84047		2.3018		2.18576		1.9847		1.66985		1.23272		0.793904		0.448728		0.219899		0.0855068		-0.0381601
76.8733	1.81888		2.29045		2.16938		1.97269		1.66647		1.2288		0.788731		0.4452		0.215205		0.0873122		-0.0373201
76.9733	1.79024		2.27722		2.15221		1.96529		1.65634		1.22288		0.787586		0.443513		0.217738		0.0803245		-0.0378732
77.0733	1.76958		2.25891		2.14023		1.95525		1.65073		1.21984		0.784273		0.441794		0.213317		0.0830012		-0.0406011
77.1733	1.75211		2.23833		2.12707		1.9447		1.64609		1.21912		0.77907		0.443859		0.212654		0.0810176		-0.0397574
77.2733	1.73018		2.22182		2.11631		1.93667		1.63859		1.213		0.776508		0.441416		0.214371		0.0808468		-0.0384266
77.3733	1.70456		2.20468		2.10134		1.931		1.63311		1.21243		0.780063		0.440309		0.215179		0.0822401		-0.0336622
77.4733	1.67984		2.18995		2.08551		1.92022		1.62113		1.20358		0.772073		0.440792		0.211474		0.0766413		-0.0371064
77.5733	1.65738		2.17382		2.07687		1.90515		1.61688		1.19754		0.768338		0.436495		0.211891		0.0756017		-0.0395335
77.6733	1.64166		2.15976		2.06745		1.898		1.61156		1.19421		0.765562		0.436004		0.210062		0.0804541		-0.0379323
77.7733	1.62195		2.14751		2.05732		1.88726		1.60743		1.19043		0.762407		0.434048		0.211104		0.0778397		-0.0375356
77.8733	1.59174		2.12855		2.05115		1.88031		1.59913		1.18509		0.76336		0.434236		0.209956		0.0777969		-0.036207
77.9733	1.57022		2.11534		2.0399		1.86766		1.59213		1.18128		0.75841		0.432055		0.205727		0.0763849		-0.0367077
78.0733	1.54846		2.10144		2.03494		1.85984		1.59128		1.17773		0.754826		0.432082		0.207524		0.0758123		-0.0420338
78.1733	1.52594		2.08804		2.02603		1.84927		1.58347		1.17289		0.751533		0.429229		0.201442		0.0732014		-0.0399707
78.2733	1.50908		2.07425		2.01991		1.84115		1.58348		1.16938		0.746569		0.430401		0.199515		0.0746007		-0.0396892
78.3733	1.48853		2.05982		2.00591		1.83519		1.57565		1.16857		0.747381		0.4302		0.200036		0.0747859		-0.0370534
78.4733	1.47021		2.04693		1.99351		1.82418		1.56989		1.15821		0.740268		0.428625		0.197746		0.0718053		-0.0409393
78.5733	1.45322		2.03394		1.98382		1.81687		1.56374		1.15797		0.739731		0.424607		0.198962		0.071785		-0.0390065
78.6733	1.43465		2.0206		1.97355		1.80747		1.5594		1.15217		0.735998		0.424084		0.199098		0.0707108		-0.0399181
78.7733	1.4118		2.00074		1.96562		1.79793		1.55142		1.14421		0.732294		0.419932		0.192316		0.0691972		-0.0417796
78.8733	1.40032		1.99182		1.95557		1.7898		1.55065		1.13994		0.72745		0.41934		0.195414		0.0691483		-0.0424445
78.9733	1.38098		1.98118		1.94393		1.78088		1.54131		1.14028		0.726223		0.417594		0.195772		0.0697829		-0.0415782
79.0733	1.35814		1.96764		1.93649		1.77564		1.5393		1.13729		0.719842		0.414436		0.198669		0.0695562		-0.0428477
79.1733	1.34514		1.95547		1.92465		1.77451		1.5329		1.13306		0.719824		0.414158		0.195575		0.0699744		-0.0385834
79.2733	1.33103		1.94169		1.91608		1.7674		1.53083		1.12857		0.71709		0.411358		0.196735		0.0683994		-0.0414215
79.3733	1.31877		1.92813		1.90569		1.76067		1.52533		1.12454		0.713331		0.408344		0.197562		0.0688166		-0.0434662
79.4733	1.30729		1.91485		1.89801		1.75545		1.52178		1.12139		0.708287		0.409329		0.198221		0.0698715		-0.0455484
79.5733	1.29566		1.89984		1.88445		1.75328		1.51331		1.11747		0.710146		0.407804		0.193585		0.0669297		-0.0420971
79.6733	1.27775		1.89237		1.87711		1.74722		1.51125		1.11342		0.708902		0.402426		0.197094		0.0682894		-0.0420012
79.7733	1.25636		1.88061		1.86336		1.7392		1.50389		1.10539		0.701482		0.397308		0.192985		0.0646895		-0.0475353
79.8733	1.2473		1.86873		1.85878		1.72994		1.49661		1.10554		0.70049		0.398689		0.194299		0.0666964		-0.0464958
79.9733	1.22688		1.85494		1.84962		1.72469		1.48979		1.09974		0.698252		0.397094		0.190037		0.0600538		-0.0466563
80.0733	1.21387		1.8443		1.84283		1.71741		1.48336		1.0978		0.694426		0.39518		0.189392		0.0601641		-0.0479643
80.1733	1.20288		1.83047		1.83234		1.71022		1.47842		1.0925		0.687668		0.389874		0.188747		0.059409		-0.0537526
80.2733	1.18925		1.8234		1.82515		1.70678		1.473		1.09229		0.689536		0.393943		0.190987		0.0618077		-0.050595
80.3733	1.17439		1.81218		1.81593		1.69943		1.46682		1.09177		0.687306		0.392262		0.187184		0.0597733		-0.0478932
80.4733	1.16368		1.80007		1.81305		1.69664		1.46457		1.09256		0.687622		0.393029		0.191742		0.0606684		-0.0479969
80.5733	1.13861		1.78681		1.80316		1.68982		1.45869		1.08822		0.683189		0.389451		0.189783		0.0585038		-0.0491954
80.6733	1.12925		1.77607		1.79718		1.6835		1.45393		1.08092		0.678705		0.387361		0.190661		0.0616354		-0.0511475
80.7733	1.11456		1.76916		1.78882		1.67937		1.45127		1.07686		0.681432		0.38464		0.189626		0.0607396		-0.0498931
80.8733	1.1042		1.76478		1.78303		1.67741		1.44594		1.07663		0.682184		0.388812		0.189489		0.0631749		-0.0455498
80.9733	1.08599		1.75499		1.77425		1.6671		1.44382		1.07382		0.677815		0.386684		0.189951		0.0568109		-0.0517284
81.0733	1.07577		1.74509		1.76626		1.66396		1.4377		1.07063		0.677571		0.382068		0.186787		0.0574622		-0.0500742
81.1733	1.05975		1.73577		1.76292		1.66173		1.43325		1.06896		0.674108		0.384112		0.189053		0.0614975		-0.0477366
81.2733	1.0432		1.72046		1.75383		1.6521		1.42618		1.06246		0.674874		0.382081		0.185992		0.0569494		-0.0456538
81.3733	1.02892		1.70998		1.74421		1.64499		1.42031		1.0565		0.669011		0.37712		0.183943		0.0543046		-0.0500417
81.4733	1.01605		1.70243		1.73794		1.64024		1.41813		1.05399		0.666378		0.372947		0.185355		0.0563167		-0.0511485
81.5733	1.00458		1.69753		1.73224		1.63689		1.41511		1.05403		0.668443		0.377504		0.18434		0.0568435		-0.0495148
81.6733	0.998814		1.69013		1.73035		1.63254		1.41233		1.05492		0.669011		0.376782		0.185746		0.0607335		-0.0481801
81.7733	0.994399		1.68457		1.72036		1.63068		1.41012		1.05106		0.668345		0.376594		0.183955		0.0609615		-0.0462985
81.8733	0.991171		1.6807		1.71338		1.62397		1.4044		1.0475		0.66617		0.375128		0.184606		0.0593297		-0.0453219
81.9733	0.97647		1.6732		1.70489		1.61742		1.40192		1.04704		0.664722		0.376176		0.18598		0.0579464		-0.0456794
82.0733	0.970585		1.6636		1.70102		1.61464		1.40179		1.04871		0.666893		0.374863		0.182395		0.0577683		-0.0447348
82.1733	0.962642		1.65458		1.69495		1.60779		1.39766		1.04677		0.662467		0.373207		0.182165		0.0574632		-0.0451893
82.2733	0.949615		1.65016		1.6914		1.60096		1.39165		1.04089		0.660174		0.375362		0.181417		0.0544777		-0.0441825
82.3733	0.942992		1.6451		1.68773		1.59663		1.38882		1.03678		0.656734		0.371775		0.179561		0.0540117		-0.0429128
82.4733	0.930253		1.64172		1.68014		1.59597		1.38219		1.03765		0.658101		0.370855		0.181996		0.0557643		-0.0409802
82.5733	0.920277		1.63254		1.67384		1.58972		1.37755		1.032		0.655634		0.370082		0.178747		0.0562252		-0.0434073
82.6733	0.91886		1.62539		1.66765		1.58337		1.37504		1.02697		0.652492		0.365329		0.17878		0.0545325		-0.0429128
82.7733	0.907576		1.61669		1.6663		1.57937		1.37133		1.02569		0.652391		0.362074		0.179067		0.0561498		-0.0430106
82.8733	0.900505		1.61079		1.66118		1.57874		1.3672		1.023		0.651043		0.359451		0.178487		0.0544023		-0.0430432
82.9733	0.894583		1.60469		1.65345		1.57088		1.3637		1.02028		0.649761		0.35961		0.177608		0.0515712		-0.0415457
83.0733	0.887843		1.59406		1.65201		1.56633		1.36257		1.01831		0.646054		0.358878		0.177634		0.0540704		-0.044748
83.1733	0.882056		1.59086		1.64695		1.56046		1.36021		1.01417		0.646805		0.360219		0.178721		0.0546036		-0.0422557
83.2733	0.870047		1.58192		1.64269		1.55474		1.357		1.01359		0.645145		0.359204		0.180145		0.0554688		-0.0415192
83.3733	0.861459		1.57976		1.63625		1.5517		1.35395		1.01016		0.647576		0.355135		0.180615		0.0544181		-0.0433036
83.4733	0.851046		1.57265		1.63446		1.54517		1.35164		1.00317		0.642986		0.353155		0.181618		0.0547767		-0.0460702
83.5733	0.837511		1.56776		1.62865		1.54254		1.34561		1.00348		0.640236		0.35322		0.180266		0.0543045		-0.0396799
83.6733	0.830224		1.56124		1.6238		1.53745		1.34468		1.00076		0.639633		0.350688		0.179892		0.0543858		-0.0423269
83.7733	0.821145		1.55585		1.61826		1.53009		1.34168		0.998627		0.636548		0.350486		0.183011		0.0521925		-0.04122
83.8733	0.816165		1.55481		1.61466		1.5275		1.33937		1.00147		0.642369		0.350524		0.182458		0.0524001		-0.0389742
83.9733	0.80761		1.5449		1.60744		1.51976		1.33784		0.994018		0.637616		0.346677		0.181937		0.0509352		-0.0410893
84.0733	0.79665		1.53663		1.60251		1.51841		1.33302		0.993902		0.63911		0.3471		0.183583		0.0510493		-0.0398203
84.1733	0.780521		1.5262		1.59705		1.51475		1.3268		0.988218		0.636866		0.344581		0.182152		0.0499724		-0.0410126
84.2733	0.771236		1.52106		1.58686		1.51292		1.32721		0.990569		0.635048		0.346189		0.180798		0.0491287		-0.0406144
84.3733	0.763636		1.5069		1.57785		1.50793		1.32429		0.984334		0.629406		0.338995		0.180603		0.0505225		-0.039983
84.4733	0.759392		1.50605		1.57889		1.51078		1.32097		0.985224		0.633021		0.343129		0.180147		0.050203		-0.0423918
84.5733	0.745245		1.50146		1.574		1.5051		1.31826		0.980522		0.630548		0.340766		0.179671		0.0460322		-0.0398733
84.6733	0.741901		1.49135		1.56776		1.50313		1.31693		0.976098		0.631014		0.340785		0.17878		0.0475071		-0.0430105
84.7733	0.733507		1.48497		1.56687		1.4993		1.31331		0.973392		0.630662		0.338832		0.179789		0.0465733		-0.0422683
84.8733	0.72512		1.48445		1.56794		1.49795		1.31257		0.971735		0.628354		0.340167		0.18083		0.0474094		-0.0407638
84.9733	0.721495		1.47749		1.56008		1.49613		1.30912		0.968645		0.627676		0.338181		0.180603		0.04838		-0.0443778
85.0733	0.71186		1.46981		1.5545		1.48889		1.30378		0.963153		0.627371		0.335056		0.175427		0.044653		-0.0434337
85.1733	0.706851		1.46221		1.54931		1.48713		1.301		0.961694		0.625209		0.335245		0.175427		0.0452001		-0.0459403
85.2733	0.698948		1.45536		1.54854		1.48478		1.29767		0.959408		0.627589		0.337295		0.17445		0.0445552		-0.0450104
85.3733	0.693662		1.44806		1.54275		1.47872		1.29652		0.958566		0.626808		0.337139		0.176795		0.0453526		-0.0452242
85.4733	0.686905		1.43659		1.53976		1.47502		1.29279		0.954316		0.619978		0.333949		0.174678		0.0425858		-0.045939
85.5733	0.686287		1.4363		1.53612		1.47125		1.29256		0.954712		0.624758		0.334535		0.175752		0.0446366		-0.0419038
85.6733	0.68343		1.42868		1.52889		1.46928		1.28688		0.952282		0.622732		0.332014		0.173077		0.0448765		-0.0422293
85.7733	0.676731		1.42221		1.52313		1.46248		1.2837		0.951708		0.618605		0.334444		0.173421		0.0427321		-0.0427174
85.8733	0.669372		1.41812		1.51502		1.46127		1.28146		0.949106		0.619517		0.331443		0.171716		0.0411046		-0.0431081
85.9733	0.667874		1.41044		1.51296		1.4592		1.27775		0.94327		0.618379		0.331508		0.171455		0.0385777		-0.0457062
86.0733	0.660096		1.40501		1.50518		1.45617		1.27578		0.93939		0.619191		0.330043		0.171423		0.0386963		-0.0436349
86.1733	0.654391		1.40203		1.50578		1.45746		1.27349		0.941286		0.61936		0.33447		0.172306		0.0417881		-0.0411164
86.2733	0.650027		1.39715		1.49911		1.4545		1.27225		0.941705		0.617704		0.33548		0.175753		0.0443272		-0.0399506
86.3733	0.64286		1.39049		1.49551		1.45332		1.27018		0.944425		0.617011		0.331846		0.175423		0.0429115		-0.0398193
86.4733	0.641655		1.38878		1.49179		1.4493		1.26495		0.938662		0.61802		0.331058		0.173706		0.0436661		-0.0364087
86.5733	0.633949		1.38127		1.48713		1.44556		1.26273		0.936944		0.616819		0.326104		0.174613		0.0417394		-0.0398795
86.6733	0.630973		1.3774		1.48295		1.44286		1.26149		0.934801		0.613897		0.329165		0.175817		0.0425857		-0.0409273
86.7733	0.622258		1.37184		1.4752		1.43829		1.25414		0.929803		0.609861		0.326625		0.171488		0.0377681		-0.0411224
86.8733	0.619783		1.36856		1.47626		1.43299		1.25403		0.929668		0.605671		0.325719		0.175907		0.0424452		-0.042516
86.9733	0.624186		1.36462		1.47021		1.43262		1.25371		0.928397		0.610325		0.328573		0.176724		0.0456075		-0.0388053
87.0733	0.61613		1.36401		1.4652		1.42954		1.24986		0.928907		0.608444		0.328611		0.174025		0.0421137		-0.0371893
87.1733	0.61249		1.35632		1.45801		1.42892		1.24827		0.92145		0.607065		0.324066		0.171716		0.0397537		-0.0376067
87.2733	0.61002		1.34899		1.45696		1.42524		1.24514		0.919146		0.603175		0.32341		0.172876		0.0401323		-0.0384857
87.3733	0.60586		1.34488		1.45427		1.4235		1.2436		0.916766		0.602166		0.324456		0.171195		0.0425379		-0.0383351
87.4733	0.603709		1.33693		1.44774		1.42149		1.24203		0.918466		0.599758		0.324444		0.173474		0.0415768		-0.0365978
87.5733	0.598214		1.32944		1.44242		1.41643		1.23236		0.911126		0.596111		0.32021		0.17419		0.0378012		-0.0385243
87.6733	0.589156		1.32528		1.44072		1.41566		1.23307		0.910011		0.595943		0.320135		0.171964		0.0378002		-0.0375417
87.7733	0.584699		1.32431		1.43827		1.41186		1.23008		0.910205		0.596151		0.322804		0.169333		0.0391943		-0.0356927
87.8733	0.583329		1.32102		1.44031		1.40919		1.23078		0.911359		0.596372		0.322964		0.169607		0.0392732		-0.0337596
87.9733	0.581507		1.32039		1.43723		1.40994		1.23132		0.908839		0.595331		0.32421		0.172399		0.0439794		-0.0346114
88.0733	0.575346		1.31689		1.43435		1.40904		1.22841		0.907446		0.596567		0.324509		0.175355		0.046492		-0.0315135
88.1733	0.563754		1.30583		1.42803		1.40134		1.2211		0.903344		0.590149		0.320083		0.172985		0.0419994		-0.0332448
88.2733	0.556243		1.3039		1.42254		1.39844		1.21961		0.903539		0.591626		0.320955		0.173852		0.0397031		-0.0334794
88.3733	0.550227		1.2958		1.4146		1.39291		1.21292		0.899641		0.586924		0.319528		0.170875		0.0368947		-0.036109
88.4733	0.545598		1.29362		1.41338		1.38726		1.21051		0.897882		0.585809		0.31423		0.169047		0.0401511		-0.0366632
88.5733	0.539103		1.28911		1.40503		1.38588		1.21124		0.894554		0.584669		0.316729		0.168337		0.0419321		-0.0356532
88.6733	0.529389		1.28437		1.39895		1.38061		1.20729		0.895207		0.582739		0.31337		0.166865		0.040177		-0.0356542
88.7733	0.524822		1.27562		1.39844		1.3779		1.20654		0.893651		0.581366		0.313696		0.167413		0.0394893		-0.0357242
88.8733	0.526342		1.27225		1.39621		1.37342		1.20567		0.895308		0.582881		0.314503		0.168481		0.0432937		-0.0364472
88.9733	0.51896		1.26797		1.39518		1.37403		1.20231		0.894822		0.582971		0.314224		0.16768		0.044519		-0.0353933
89.0733	0.513847		1.27018		1.39012		1.3682		1.20485		0.896406		0.581848		0.315687		0.167875		0.044897		-0.0362391
89.1733	0.508969		1.26365		1.38787		1.36567		1.20097		0.892967		0.580334		0.312855		0.168558		0.0418307		-0.0354319
89.2733	0.495633		1.25777		1.37782		1.36159		1.19425		0.891227		0.576478		0.310394		0.167321		0.038354		-0.0368276
89.3733	0.490012		1.25462		1.37578		1.35798		1.19407		0.885895		0.575035		0.306899		0.165173		0.038529		-0.0389739
89.4733	0.485323		1.25144		1.37397		1.35594		1.19193		0.884568		0.574184		0.309574		0.165075		0.0426182		-0.037033
89.5733	0.481888		1.24959		1.3707		1.35466		1.19119		0.881705		0.575154		0.307823		0.165472		0.0402807		-0.0383554
89.6733	0.473473		1.24647		1.36196		1.35241		1.18904		0.878084		0.572788		0.307869		0.163975		0.0403396		-0.0380564
89.7733	0.47276		1.24371		1.36236		1.35001		1.18504		0.878376		0.573423		0.308656		0.164554		0.0424556		-0.0383228
89.8733	0.469576		1.24109		1.36265		1.34782		1.18595		0.876603		0.576597		0.310837		0.165987		0.0426346		-0.0356861
89.9733	0.46108		1.23944		1.35449		1.34409		1.18402		0.879028		0.57606		0.310811		0.166709		0.0415441		-0.0372476
90.0733	0.454419		1.23519		1.35221		1.34401		1.18214		0.875684		0.573553		0.30865		0.166404		0.0445489		-0.0339285
90.1733	0.445572		1.22627		1.35005		1.34111		1.17817		0.873088		0.571368		0.309171		0.164522		0.0449133		-0.0320791
90.2733	0.442879		1.22371		1.34906		1.33517		1.17604		0.871054		0.567207		0.310219		0.16296		0.0461665		-0.0351004
90.3733	0.440432		1.22061		1.34886		1.33242		1.17667		0.872531		0.570098		0.311012		0.165315		0.0469928		-0.0396128
90.4733	0.435497		1.21425		1.34448		1.33159		1.17737		0.870219		0.572479		0.311978		0.164783		0.0499424		-0.0393055
90.5733	0.433321		1.20884		1.34635		1.33026		1.17632		0.865251		0.569549		0.309893		0.164586		0.0510493		-0.0330759
90.6733	0.428578		1.20438		1.3373		1.32879		1.1727		0.863955		0.565642		0.310319		0.16198		0.0521549		-0.0321593
90.7733	0.417137		1.19723		1.33361		1.32312		1.17009		0.861138		0.565936		0.310219		0.162373		0.0486729		-0.0340262
90.8733	0.418002		1.19537		1.32828		1.32034		1.16686		0.860148		0.559556		0.310544		0.161995		0.0458094		-0.0352957
90.9733	0.413153		1.19108		1.32309		1.31664		1.16548		0.857184		0.560168		0.308852		0.1585		0.0457763		-0.0340262
91.0733	0.407066		1.18544		1.32297		1.31447		1.16301		0.854686		0.56092		0.305499		0.155765		0.0465831		-0.0357189
91.1733	0.403713		1.18155		1.31917		1.31222		1.16006		0.855401		0.559627		0.304463		0.153102		0.0440958		-0.0369823
91.2733	0.402181		1.17827		1.31539		1.30938		1.16143		0.853338		0.5589		0.306378		0.15531		0.0441758		-0.0373463
91.3733	0.400637		1.17396		1.31596		1.30883		1.15765		0.851723		0.560179		0.308526		0.152543		0.049324		-0.0331147
91.4733	0.396654		1.16748		1.31145		1.30359		1.15525		0.853843		0.556267		0.305401		0.153155		0.0514235		-0.0375091
91.5733	0.397457		1.16874		1.30666		1.30376		1.15645		0.851589		0.557039		0.306001		0.156339		0.0503434		-0.033896
91.6733	0.396068		1.16335		1.30564		1.29916		1.15724		0.846763		0.556754		0.306861		0.157322		0.050801		-0.0310823
91.7733	0.394238		1.15681		1.30208		1.29578		1.15357		0.848777		0.554146		0.307283		0.16003		0.0511692		-0.0319041
91.8733	0.392497		1.15804		1.29831		1.29776		1.15231		0.84553		0.55584		0.30615		0.157816		0.0529375		-0.0312004
91.9733	0.390977		1.15227		1.29693		1.2937		1.15128		0.842601		0.555533		0.307159		0.155316		0.0527218		-0.031123
92.0733	0.383446		1.14993		1.29183		1.28928		1.14589		0.841853		0.552133		0.307295		0.154626		0.0524489		-0.0306733
92.1733	0.376866		1.14754		1.29098		1.28621		1.14426		0.84105		0.553474		0.304665		0.158076		0.0537573		-0.030543
92.2733	0.375378		1.14583		1.28407		1.28585		1.14116		0.842357		0.553598		0.306156		0.155993		0.0539952		-0.0287873
92.3733	0.368392		1.14242		1.27875		1.28614		1.1377		0.837877		0.549433		0.303395		0.154984		0.0511796		-0.0320078
92.4733	0.367865		1.13844		1.27371		1.28302		1.1368		0.836147		0.554439		0.304457		0.148767		0.0509353		-0.0327893
92.5733	0.363326		1.13526		1.27044		1.27637		1.13337		0.832601		0.547934		0.301365		0.148636		0.0479244		-0.034079
92.6733	0.366696		1.13857		1.26899		1.27641		1.1344		0.832408		0.551101		0.30367		0.150811		0.0513339		-0.033316
92.7733	0.363919		1.13337		1.26707		1.27231		1.1283		0.831365		0.548504		0.303839		0.149287		0.0494868		-0.0358224
92.8733	0.362132		1.12779		1.26483		1.2709		1.12954		0.832068		0.548244		0.302569		0.152673		0.049096		-0.0340912
92.9733	0.358489		1.12461		1.2578		1.27081		1.12368		0.83067		0.547355		0.300747		0.149939		0.0504796		-0.0333162
93.0733	0.356601		1.11767		1.25794		1.26427		1.11873		0.828348		0.545489		0.300741		0.150688		0.0500896		-0.0350025
93.1733	0.350896		1.11555		1.25122		1.26424		1.11837		0.824763		0.545656		0.298467		0.146384		0.0449735		-0.0375085
93.2733	0.343057		1.10851		1.24608		1.25779		1.11503		0.82182		0.545183		0.292999		0.142972		0.0426508		-0.0380305
93.3733	0.334199		1.10327		1.24218		1.25255		1.1115		0.821607		0.540318		0.29108		0.141182		0.0426189		-0.0411548
93.4733	0.333271		1.1014		1.24192		1.25353		1.11071		0.819653		0.541618		0.29251		0.143558		0.0448318		-0.0401717
93.5733	0.329887		1.1019		1.23958		1.25208		1.10913		0.819415		0.541848		0.28906		0.145934		0.0445551		-0.0397878
93.6733	0.331666		1.09992		1.23931		1.24602		1.10778		0.8182		0.540429		0.286912		0.146235		0.0478104		-0.0404715
93.7733	0.325429		1.09684		1.23621		1.24797		1.10631		0.818366		0.542384		0.288181		0.145902		0.0475174		-0.0393972
93.8733	0.318497		1.08813		1.23348		1.24401		1.10155		0.814239		0.538375		0.286299		0.14184		0.0490208		-0.0382509
93.9733	0.313546		1.08548		1.22649		1.23722		1.09775		0.808727		0.533711		0.281085		0.139418		0.0431718		-0.0430573
94.0733	0.311962		1.08362		1.22092		1.2337		1.09566		0.809351		0.531707		0.280435		0.138753		0.0412024		-0.0424246
94.1733	0.30529		1.07758		1.21829		1.22895		1.09233		0.804045		0.52799		0.279066		0.137764		0.04065		-0.0448008
94.2733	0.301751		1.07766		1.21705		1.22068		1.08908		0.801342		0.521704		0.277764		0.140857		0.0413916		-0.0479258
94.3733	0.300579		1.0776		1.21703		1.21998		1.08896		0.803338		0.524427		0.278962		0.138864		0.0437845		-0.0458099
94.4733	0.293598		1.07164		1.21543		1.21612		1.08732		0.798897		0.524106		0.275512		0.133404		0.0424729		-0.0462724
94.5733	0.285754		1.06669		1.20841		1.20835		1.08332		0.79524		0.520983		0.273531		0.13348		0.0386811		-0.0475333
94.6733	0.285994		1.06171		1.20679		1.20645		1.08369		0.795531		0.519914		0.277203		0.135223		0.0401433		-0.0484788
94.7733	0.285291		1.06173		1.20943		1.20222		1.08483		0.795294		0.521434		0.274848		0.136626		0.0420706		-0.0495881
94.8733	0.283463		1.05912		1.20543		1.20363		1.08262		0.795109		0.520397		0.278123		0.134149		0.0412196		-0.0459437
94.9733	0.278434		1.05767		1.20381		1.20169		1.08022		0.793606		0.517389		0.275643		0.136094		0.0414673		-0.0461151
95.0733	0.27686		1.05712		1.20351		1.20203		1.07924		0.792359		0.516489		0.276787		0.136785		0.0424713		-0.0474696
95.1733	0.272121		1.05621		1.20056		1.20047		1.07605		0.791164		0.514991		0.276761		0.138513		0.0384191		-0.0467158
95.2733	0.265942		1.0503		1.20119		1.19568		1.07556		0.792606		0.51509		0.278925		0.138566		0.0438925		-0.046983
95.3733	0.263636		1.04429		1.19805		1.19491		1.07396		0.79313		0.512772		0.277906		0.13592		0.0416045		-0.0485378
95.4733	0.261459		1.04086		1.19423		1.19109		1.07482		0.787944		0.514714		0.276169		0.134246		0.0399919		-0.046852
95.5733	0.259135		1.03754		1.19357		1.19073		1.07288		0.787156		0.511362		0.27701		0.13822		0.0429931		-0.049293
95.6733	0.254565		1.03631		1.19091		1.18917		1.06994		0.789044		0.511963		0.277634		0.135485		0.0440993		-0.0461014
95.7733	0.251986		1.03233		1.18588		1.18676		1.06513		0.78536		0.510653		0.27376		0.136625		0.0445876		-0.0451914
95.8733	0.247824		1.03001		1.18688		1.1861		1.06605		0.787058		0.51076		0.272822		0.131227		0.0432917		-0.0461618
95.9733	0.243242		1.02293		1.18489		1.18221		1.06224		0.783031		0.511546		0.271938		0.133044		0.0449029		-0.0493255
96.0733	0.237131		1.02213		1.17979		1.18213		1.0603		0.780893		0.509458		0.273168		0.132289		0.0426285		-0.0477692
96.1733	0.235603		1.01588		1.17617		1.17876		1.05611		0.781389		0.508302		0.271645		0.132133		0.0379146		-0.0501273
96.2733	0.232839		1.01482		1.1747		1.17717		1.05624		0.777866		0.503268		0.270734		0.132165		0.0383703		-0.0487782
96.3733	0.235256		1.01072		1.17203		1.17491		1.05352		0.776782		0.50627		0.269105		0.131573		0.037475		-0.0513764
96.4733	0.227993		1.00803		1.16852		1.16831		1.05118		0.774275		0.502475		0.267379		0.131123		0.0354892		-0.0492666
96.5733	0.22395		1.00277		1.16723		1.16733		1.04741		0.770517		0.500213		0.2629		0.130734		0.0343989		-0.0507523
96.6733	0.225358		1.00037		1.16496		1.16788		1.04643		0.766951		0.499106		0.263019		0.133337		0.0369874		-0.053596
96.7733	0.221802		0.999704		1.15972		1.16496		1.04707		0.767671		0.496476		0.264126		0.132491		0.0359126		-0.0544235
96.8733	0.21846		0.997974		1.15878		1.16272		1.04171		0.765373		0.492157		0.261651		0.132817		0.0345952		-0.0561352
96.9733	0.215444		0.994832		1.15995		1.15931		1.04317		0.765845		0.489878		0.261228		0.136332		0.036467		-0.0559661
97.0733	0.213146		0.992429		1.15826		1.15848		1.04198		0.762832		0.491994		0.260798		0.137254		0.039216		-0.0544688
97.1733	0.209114		0.989866		1.15302		1.15748		1.03901		0.766111		0.49087		0.259047		0.134634		0.0368178		-0.0539812
97.2733	0.20548		0.989324		1.15291		1.15368		1.03488		0.761537		0.486212		0.25921		0.135459		0.0369441		-0.053655
97.3733	0.206397		0.988365		1.15309		1.15083		1.03343		0.762102		0.488316		0.261977		0.13738		0.0367918		-0.0566498
97.4733	0.201067		0.983463		1.14666		1.151		1.03435		0.761365		0.48703		0.257615		0.134704		0.0359776		-0.0568772
97.5733	0.200786		0.978741		1.14868		1.14881		1.03052		0.759014		0.485565		0.258734		0.13611		0.0363865		-0.0545664
97.6733	0.199486		0.97732		1.14521		1.14822		1.0282		0.76174		0.488533		0.255798		0.131996		0.0344579		-0.0538442
97.7733	0.197137		0.974892		1.14263		1.14724		1.02292		0.756783		0.485544		0.256339		0.129619		0.0316411		-0.0535629
97.8733	0.195579		0.970094		1.13762		1.14177		1.02142		0.756201		0.48434		0.258623		0.12839		0.0330164		-0.0544109
97.9733	0.193371		0.964146		1.13794		1.13655		1.02012		0.748723		0.482701		0.252733		0.128811		0.0311061		-0.0558021
98.0733	0.189759		0.969315		1.13612		1.1381		1.02092		0.750945		0.486599		0.257282		0.127764		0.028501		-0.0506897
98.1733	0.185722		0.964093		1.13069		1.13531		1.01854		0.746558		0.481984		0.25133		0.126762		0.0306239		-0.0530101
98.2733	0.181559		0.960834		1.12779		1.13376		1.01579		0.746874		0.482066		0.251822		0.127769		0.0320389		-0.0509847
98.3733	0.181333		0.958735		1.12401		1.1325		1.01391		0.744463		0.482376		0.253285		0.127705		0.0323967		-0.05193
98.4733	0.175602		0.958551		1.11933		1.13113		1.00929		0.745105		0.48034		0.250648		0.128779		0.0315983		-0.0545726
98.5733	0.175117		0.954087		1.1173		1.12885		1.00599		0.741657		0.480062		0.248369		0.126403		0.0281325		-0.0519958
98.6733	0.170028		0.950807		1.11408		1.12651		1.0061		0.739916		0.476965		0.244494		0.124709		0.0309473		-0.0531341
98.7733	0.167127		0.949075		1.11248		1.12114		1.00205		0.736286		0.476269		0.244561		0.125329		0.0299871		-0.0548614
98.8733	0.165037		0.947314		1.10816		1.1214		1.00065		0.735604		0.473261		0.242667		0.124027		0.0300857		-0.0537527
98.9733	0.164219		0.947012		1.10117		1.1201		0.996982		0.733652		0.472066		0.242641		0.123467		0.0294998		-0.0550812
99.0733	0.164117		0.943152		1.0983		1.11786		0.993003		0.734594		0.471177		0.241306		0.125329		0.0287837		-0.0531667
99.1733	0.161729		0.945662		1.09476		1.11498		0.990953		0.728128		0.470786		0.240233		0.125948		0.0309647		-0.0523203
99.2733	0.160897		0.94293		1.09277		1.11359		0.990621		0.732607		0.471388		0.238376		0.125622		0.0302809		-0.0518646
99.3733	0.159036		0.94095		1.08911		1.10962		0.988315		0.728863		0.470965		0.243363		0.125877		0.0329829		-0.0559662
99.4733	0.157641		0.939309		1.08736		1.11079		0.986537		0.731529		0.472544		0.245863		0.126664		0.0329174		-0.0551851
99.5733	0.152162		0.934434		1.07932		1.10694		0.986981		0.72483		0.469539		0.242739		0.122139		0.0309974		-0.0555755
99.6733	0.151798		0.934554		1.08175		1.10429		0.984747		0.728507		0.467157		0.2457		0.124483		0.0323643		-0.0560963
99.7733	0.151809		0.931927		1.07903		1.10316		0.982407		0.724482		0.469338		0.244366		0.123702		0.0317299		-0.0550874
99.8733	0.150011		0.928856		1.07694		1.10177		0.978967		0.72126		0.467613		0.243097		0.121917		0.0319677		-0.0561941
99.9733	0.149119		0.925759		1.07754		1.10004		0.979664		0.71868		0.467443		0.241137		0.123844		0.0315506		-0.0567799
100.073	0.148593		0.927549		1.07402		1.09924		0.975833		0.720672		0.469626		0.240493		0.126339		0.033618		-0.0553478
100.173	0.147242		0.922387		1.07242		1.09836		0.978549		0.718482		0.471399		0.239646		0.126013		0.03575		-0.052306
100.273	0.146354		0.923381		1.0746		1.10122		0.974301		0.719025		0.471177		0.242407		0.126631		0.0355647		-0.0513763
100.373	0.145448		0.923061		1.06724		1.09773		0.973012		0.720076		0.470971		0.244529		0.125068		0.0363753		-0.0509208
100.473	0.145044		0.921371		1.06789		1.09256		0.974042		0.722241		0.47076		0.248506		0.126566		0.0355709		-0.0505178
100.573	0.145921		0.917962		1.06481		1.0934		0.971242		0.720938		0.472843		0.250258		0.128162		0.034887		-0.0512786
100.673	0.144479		0.918433		1.06265		1.08879		0.969728		0.718872		0.474481		0.249379		0.130277		0.0353919		-0.0502696
100.773	0.142941		0.913721		1.05921		1.08748		0.96426		0.719789		0.476028		0.243422		0.130017		0.0343886		-0.0524497
100.873	0.141981		0.908791		1.05954		1.08503		0.961119		0.716804		0.475897		0.243748		0.129475		0.0337804		-0.0496509
100.973	0.135826		0.905863		1.05469		1.08141		0.961193		0.713338		0.470558		0.241925		0.129138		0.0331786		-0.0523854
101.073	0.138368		0.902368		1.05429		1.08087		0.955728		0.711885		0.470689		0.242055		0.126338		0.0348055		-0.0525481
101.173	0.133706		0.897518		1.04946		1.07827		0.953156		0.7101		0.472263		0.241271		0.126078		0.032281		-0.05063
101.273	0.132523		0.89554		1.04846		1.07404		0.950777		0.703051		0.468127		0.241449		0.126566		0.0370965		-0.0531971
101.373	0.13363		0.894953		1.04582		1.07273		0.949579		0.704841		0.4688		0.241501		0.127803		0.0356969		-0.0513458
101.473	0.131781		0.896258		1.04175		1.06949		0.9515		0.705225		0.471209		0.243064		0.126079		0.0360445		-0.0509857
101.573	0.12655		0.893009		1.03901		1.06557		0.946176		0.701538		0.467678		0.239711		0.125948		0.0332598		-0.0509532
101.673	0.124407		0.890251		1.0348		1.06332		0.944012		0.702075		0.465623		0.235772		0.125264		0.0340247		-0.0524506
101.773	0.125581		0.888974		1.03238		1.06232		0.942579		0.700285		0.465903		0.235056		0.124104		0.0347997		-0.0519949
101.873	0.121723		0.885929		1.02765		1.0615		0.938984		0.699911		0.467362		0.235512		0.123897		0.0291579		-0.0542063
101.973	0.118774		0.883423		1.02389		1.05798		0.935462		0.698257		0.465154		0.23281		0.125264		0.0330315		-0.0521925
102.073	0.123205		0.879756		1.02326		1.05542		0.935614		0.697251		0.464992		0.232322		0.125069		0.0347386		-0.0541432
102.173	0.11872		0.87895		1.01975		1.0532		0.931298		0.697089		0.46592		0.230466		0.122855		0.0342201		-0.0510509
102.273	0.120041		0.882294		1.02003		1.05431		0.928878		0.696284		0.465028		0.232016		0.122609		0.0364375		-0.0518768
102.373	0.11507		0.880097		1.01892		1.05432		0.928258		0.697743		0.467742		0.231846		0.124157		0.0366611		-0.0502371
102.473	0.115748		0.878872		1.01724		1.05282		0.928248		0.694084		0.466945		0.230206		0.123441		0.0377518		-0.0492667
102.573	0.114679		0.875734		1.01474		1.05215		0.923631		0.693757		0.464666		0.228578		0.119242		0.0368401		-0.0498139
102.673	0.111647		0.873728		1.0121		1.04884		0.92339		0.688067		0.463852		0.229392		0.117614		0.035115		-0.0499767
102.773	0.110708		0.873896		1.01155		1.045		0.921081		0.688594		0.462935		0.228979		0.119313		0.0364822		-0.0480295
102.873	0.108869		0.869056		1.00996		1.04497		0.9181		0.687763		0.463706		0.2305		0.121228		0.0384841		-0.0484468
102.973	0.111088		0.867377		1.01194		1.04438		0.920851		0.68718		0.462713		0.230434		0.122139		0.039477		-0.0522165
103.073	0.110168		0.867788		1.00999		1.04243		0.91806		0.687791		0.462891		0.232842		0.120446		0.0367589		-0.0492932
103.173	0.106024		0.867618		1.00924		1.03863		0.914342		0.686173		0.462194		0.229197		0.121573		0.036645		-0.0528085
103.273	0.104837		0.866599		1.00958		1.03757		0.912816		0.682185		0.460695		0.227147		0.121846		0.0387769		-0.0506215
103.373	0.106225		0.864836		1.01024		1.03777		0.911839		0.68438		0.462811		0.228598		0.123038		0.0368829		-0.0480886
103.473	0.100959		0.863234		1.0038		1.03294		0.908101		0.679614		0.463508		0.226918		0.118927		0.0363357		-0.0478405
103.573	0.100456		0.857788		1.00635		1.02983		0.907132		0.677368		0.456789		0.224667		0.120707		0.0389276		-0.0470469
103.673	0.101093		0.856392		1.00341		1.02939		0.909991		0.676993		0.456626		0.227048		0.11902		0.0371537		-0.0446055
103.773	0.0976868		0.859775		1.00109		1.02889		0.906794		0.677075		0.456463		0.224574		0.1182		0.0340246		-0.0436292
103.873	0.0906968		0.852548		0.999586		1.02729		0.908531		0.673762		0.453745		0.221742		0.120707		0.0356197		-0.0455169
103.973	0.0910461		0.853476		0.997409		1.02928		0.908244		0.671931		0.455936		0.222621		0.119763		0.0365043		-0.0480563
104.073	0.0842511		0.850114		0.994449		1.02453		0.898472		0.667863		0.451743		0.220967		0.114385		0.0312965		-0.0493257
104.173	0.0828617		0.845229		0.993086		1.02144		0.898222		0.667113		0.451629		0.218878		0.113187		0.0297988		-0.0523855
104.273	0.0835239		0.841231		0.989807		1.02003		0.899384		0.661809		0.447772		0.218194		0.114554		0.0294348		-0.0525484
104.373	0.0786273		0.844635		0.987581		1.02365		0.899025		0.667081		0.44818		0.218389		0.113903		0.0313228		-0.0555104
104.473	0.0777196		0.843411		0.984371		1.02013		0.897807		0.662029		0.446894		0.215623		0.111495		0.0299494		-0.0557708
104.573	0.0755524		0.836967		0.981878		1.0161		0.89757		0.661815		0.442733		0.21498		0.112654		0.0295068		-0.0550607
104.673	0.0771054		0.83697		0.981239		1.01586		0.89564		0.66106		0.446651		0.216788		0.112406		0.0286081		-0.0558337
104.773	0.076197		0.840523		0.983171		1.01798		0.896291		0.664162		0.450311		0.221474		0.117352		0.0320054		-0.0536549
104.873	0.0783461		0.840049		0.985502		1.01674		0.894331		0.665355		0.448388		0.219508		0.118428		0.0353582		-0.0535592
104.973	0.0713932		0.836331		0.978759		1.01677		0.892853		0.663155		0.44809		0.219302		0.114295		0.0326244		-0.0530377
105.073	0.0655373		0.832844		0.973232		1.00779		0.885352		0.656854		0.441941		0.214276		0.112889		0.0248725		-0.0590295
105.173	0.0677613		0.830914		0.976649		1.0052		0.88646		0.65483		0.439874		0.215855		0.113545		0.0280027		-0.0614021
105.273	0.0686535		0.829249		0.975119		1.00722		0.886444		0.655151		0.440578		0.218694		0.116865		0.0275628		-0.0559661
105.373	0.0682193		0.830758		0.972835		1.00318		0.886576		0.654099		0.441294		0.216567		0.114913		0.0271886		-0.0581786
105.473	0.0648432		0.82885		0.973023		1.00287		0.88389		0.651652		0.438401		0.216697		0.113903		0.0298254		-0.0578872
105.573	0.0586358		0.826914		0.971647		1.00193		0.884291		0.652339		0.438592		0.212498		0.114033		0.0273514		-0.0581146
105.673	0.0602153		0.821519		0.96829		1.00133		0.882153		0.650312		0.436445		0.214489		0.111533		0.0260189		-0.0585907
105.773	0.0577732		0.818668		0.967742		1.00197		0.883541		0.647729		0.437264		0.214288		0.114971		0.0279211		-0.0586619
105.873	0.0561919		0.819036		0.967041		1.00245		0.883222		0.648739		0.43869		0.21751		0.115824		0.0303952		-0.0566824
105.973	0.0514051		0.818384		0.965509		1.0002		0.878397		0.645581		0.439731		0.215622		0.11475		0.0295812		-0.053915
106.073	0.0523694		0.815542		0.964964		0.997598		0.878283		0.642406		0.437209		0.21419		0.115108		0.0288815		-0.0543391
106.173	0.0503119		0.814751		0.959324		0.996625		0.876083		0.64214		0.435133		0.212003		0.114483		0.0266943		-0.0593517
106.273	0.0484052		0.813296		0.954611		0.9921		0.873894		0.638957		0.433479		0.209503		0.1143		0.0271867		-0.0586415
106.373	0.050874		0.812269		0.95932		0.9963		0.873392		0.640471		0.434008		0.211554		0.114555		0.026652		-0.0577564
106.473	0.0492234		0.808607		0.956142		0.991417		0.873929		0.640877		0.433823		0.211195		0.116149		0.0273839		-0.0568771
106.573	0.0423356		0.806539		0.954029		0.991197		0.868457		0.639313		0.430421		0.208524		0.113087		0.0245834		-0.0568123
106.673	0.0412494		0.803957		0.952277		0.988877		0.868884		0.635863		0.424397		0.20677		0.110813		0.020841		-0.0590278
106.773	0.0373473		0.801916		0.949403		0.983186		0.863285		0.631635		0.421055		0.205727		0.109086		0.0193772		-0.0599233
106.873	0.0357514		0.801971		0.947394		0.981019		0.86302		0.636884		0.424253		0.203511		0.106278		0.0226953		-0.0589548
106.973	0.0344785		0.799504		0.945191		0.979308		0.860586		0.635173		0.423128		0.20768		0.106416		0.0220054		-0.0597769
107.073	0.0337883		0.795751		0.941758		0.975273		0.858381		0.630958		0.421177		0.206899		0.106089		0.021736		-0.0610768
107.173	0.0296029		0.792197		0.94236		0.974426		0.856218		0.632254		0.417612		0.20533		0.107543		0.0226028		-0.0597423
107.273	0.0268872		0.789667		0.940842		0.97352		0.855207		0.631658		0.419087		0.201451		0.101957		0.0207109		-0.0603018
107.373	0.027505		0.78727		0.940938		0.970226		0.856667		0.629906		0.416977		0.204652		0.104176		0.0197668		-0.0610769
107.473	0.0254201		0.788088		0.940691		0.970551		0.854722		0.630005		0.416743		0.202516		0.106514		0.0200331		-0.0579519
107.573	0.0219412		0.785897		0.937425		0.966403		0.853469		0.629024		0.415867		0.203519		0.103389		0.0191972		-0.0605885
107.673	0.0223362		0.784492		0.937891		0.968788		0.853425		0.626515		0.418393		0.204723		0.1043		0.0202547		-0.0574636
107.773	0.0178245		0.783004		0.932795		0.963976		0.849579		0.621852		0.416066		0.1999		0.100374		0.0146236		-0.0580823
107.873	0.015897		0.782882		0.930718		0.960851		0.847946		0.620271		0.410474		0.203253		0.100036		0.0156002		-0.0612394
107.973	0.0161488		0.783259		0.929904		0.959089		0.849221		0.619295		0.411281		0.202537		0.0993851		0.0158871		-0.0596833
108.073	0.0108611		0.780019		0.928602		0.955976		0.846965		0.620236		0.410175		0.200245		0.0994572		0.0133773		-0.0604898
108.173	0.00876683		0.78366		0.928285		0.955097		0.842734		0.618407		0.41101		0.200951		0.0978896		0.0128179		-0.0576853
108.273	0.0074475		0.779376		0.926552		0.951543		0.843916		0.618058		0.409177		0.202471		0.0959672		0.0102301		-0.0602939
108.373	0.0016525		0.774597		0.922142		0.944744		0.839883		0.613532		0.406203		0.200843		0.0895207		0.00786396		-0.062119
108.473	0.00379357		0.774815		0.92027		0.939575		0.838658		0.61368		0.402395		0.199215		0.0938195		0.00921081		-0.0618508
108.573	0.00145633		0.768726		0.916683		0.941653		0.838267		0.612312		0.406447		0.202048		0.0915728		0.00803169		-0.0572358
108.673	-0.0014648		0.764046		0.91816		0.937023		0.838121		0.610343		0.402101		0.201919		0.0945999		0.00635528		-0.0580493
108.773	-0.00960333		0.760646		0.908402		0.935077		0.83439		0.609138		0.404021		0.200225		0.0877966		0.00257984		-0.0572685
108.873	-0.00963076		0.759184		0.907988		0.929634		0.83143		0.605867		0.399595		0.199021		0.086462		0.00184691		-0.062574
108.973	-0.0105332		0.758174		0.911519		0.931783		0.832732		0.606726		0.401776		0.202929		0.092256		0.00350704		-0.0590595
109.073	-0.0122315		0.759289		0.9082		0.929407		0.828876		0.607509		0.400956		0.203192		0.0909553		0.0015377		-0.0526196
109.173	-0.0170918		0.757945		0.906983		0.926169		0.827216		0.605389		0.400213		0.202016		0.0909203		-0.000611222		-0.0564749
109.273	-0.021828		0.754507		0.900316		0.923351		0.822559		0.605201		0.397137		0.201397		0.0821323		-0.00298728		-0.0573336
109.373	-0.0225762		0.74898		0.897774		0.92042		0.821223		0.599698		0.393226		0.200159		0.0819697		-0.00279894		-0.0585713
109.473	-0.0236865		0.74751		0.893457		0.914628		0.817		0.596092		0.390708		0.196612		0.0808039		-0.00581293		-0.0619881
109.573	-0.0239876		0.746896		0.891824		0.915578		0.816196		0.59571		0.395027		0.197464		0.0817091		-0.0054774		-0.0629529
109.673	-0.0289593		0.745355		0.887568		0.909229		0.8119		0.589686		0.391392		0.193813		0.0791051		-0.00739789		-0.0654388
109.773	-0.0315068		0.741763		0.886193		0.905396		0.808969		0.589683		0.391469		0.192206		0.0801794		-0.00801649		-0.065211
109.873	-0.0305224		0.739868		0.887812		0.905656		0.811065		0.590795		0.391208		0.194822		0.0799188		-0.00570425		-0.0646576
109.973	-0.0353444		0.736858		0.882692		0.908307		0.807699		0.588748		0.391103		0.194392		0.0791966		-0.00611719		-0.0652109
110.073	-0.0339521		0.731801		0.877003		0.90293		0.80308		0.585185		0.38796		0.19423		0.0768472		-0.00612305		-0.0642139
110.173	-0.0319152		0.732875		0.88004		0.903471		0.805778		0.58584		0.38836		0.195448		0.079926		-0.00581075		-0.0629575
110.273	-0.0308159		0.736217		0.881266		0.904965		0.806497		0.588168		0.394645		0.199392		0.0832197		-0.00105334		-0.0599122
110.373	-0.0370246		0.730627		0.874435		0.901529		0.801858		0.58395		0.389514		0.197491		0.080863		-0.00438699		-0.058784
110.473	-0.0373115		0.725542		0.877301		0.897862		0.800334		0.584237		0.387126		0.195115		0.0803421		-0.00318253		-0.0605235
110.573	-0.03913		0.725558		0.878836		0.89516		0.799547		0.582074		0.387713		0.19557		0.0816177		-0.00328005		-0.0630299
110.673	-0.0400385		0.726862		0.87779		0.896443		0.79888		0.582724		0.385517		0.19645		0.0830776		-0.00444068		-0.0600992
110.773	-0.041402		0.722182		0.877606		0.896425		0.798288		0.582201		0.384995		0.197328		0.0805493		-0.00251563		-0.0562917
110.873	-0.0434971		0.718916		0.875673		0.893461		0.798129		0.58002		0.385174		0.195022		0.08027		-0.0066199		-0.0557388
110.973	-0.0474632		0.715487		0.871769		0.886829		0.794046		0.576651		0.381756		0.190538		0.0785844		-0.00536352		-0.0567474
111.073	-0.0464955		0.713228		0.86863		0.885749		0.794333		0.576684		0.382173		0.19404		0.0766047		-0.00884666		-0.0563242
111.173	-0.0444338		0.712006		0.870868		0.886536		0.791486		0.576099		0.383302		0.19505		0.0741186		-0.00738143		-0.0524833
111.273	-0.0416297		0.7096		0.868218		0.882969		0.790968		0.576044		0.382147		0.194887		0.0759482		-0.00524898		-0.0523143
111.373	-0.0431706		0.710178		0.869227		0.881686		0.788804		0.574537		0.383514		0.194496		0.0753951		-0.00591683		-0.0539151
111.473	-0.0469029		0.712347		0.866734		0.878885		0.786592		0.572755		0.378501		0.193239		0.0747432		-0.00507047		-0.0559398
111.573	-0.0501689		0.709588		0.862228		0.876939		0.784757		0.573055		0.377736		0.192284		0.0719116		-0.0104252		-0.0576589
111.673	-0.0511352		0.710332		0.862523		0.876933		0.782783		0.572583		0.376017		0.194885		0.0734405		-0.0109624		-0.058961
111.773	-0.0516142		0.707627		0.863102		0.873775		0.784475		0.57307		0.375425		0.193943		0.0742222		-0.0106694		-0.0578868
111.873	-0.0518015		0.709655		0.858988		0.875949		0.781864		0.570153		0.376316		0.194248		0.0743651		-0.0111455		-0.0575165
111.973	-0.0528379		0.709003		0.857782		0.872994		0.782954		0.570841		0.37549		0.195505		0.0761105		-0.0100021		-0.0582591
112.073	-0.0564065		0.706058		0.855496		0.875073		0.781675		0.570336		0.374947		0.196547		0.0749385		-0.00891176		-0.0581268
112.173	-0.0620648		0.701873		0.85148		0.873722		0.779182		0.569771		0.376456		0.194419		0.0751215		-0.0100633		-0.0590263
112.273	-0.0621868		0.699359		0.849111		0.870545		0.77668		0.566805		0.371437		0.192445		0.0715533		-0.0132247		-0.0574638
112.373	-0.0645873		0.697492		0.844453		0.867494		0.774117		0.562427		0.368892		0.189093		0.072442		-0.0152979		-0.060458
112.473	-0.0656512		0.696845		0.842424		0.867464		0.772632		0.56029		0.369763		0.188454		0.0681473		-0.0148891		-0.0589163
112.573	-0.0656142		0.698761		0.843114		0.868145		0.774614		0.561381		0.36925		0.18988		0.071854		-0.0126654		-0.0591888
112.673	-0.0673893		0.696186		0.84213		0.865416		0.776294		0.56039		0.369295		0.19212		0.0720086		-0.0126058		-0.0570018
112.773	-0.0671887		0.689816		0.841429		0.864074		0.773322		0.560766		0.369132		0.190102		0.0725927		-0.0133712		-0.0619231
112.873	-0.0704495		0.691157		0.840037		0.865541		0.770612		0.561324		0.367454		0.189145		0.072322		-0.0153793		-0.0615775
112.973	-0.0707304		0.692967		0.838948		0.866301		0.767152		0.56134		0.368283		0.189828		0.072647		-0.0146861		-0.0591034
113.073	-0.0699847		0.69195		0.837367		0.864665		0.768405		0.558581		0.366515		0.188045		0.0721288		-0.0168116		-0.0579787
113.173	-0.0711665		0.690338		0.838395		0.865109		0.768231		0.557805		0.363931		0.188832		0.0713232		-0.0205005		-0.0590324
113.273	-0.0739335		0.685725		0.83265		0.861048		0.764145		0.556518		0.363299		0.187198		0.0714554		-0.0191813		-0.0615327
113.373	-0.0737319		0.6835		0.83036		0.85673		0.762681		0.556101		0.35949		0.185968		0.0702185		-0.0185306		-0.0615977
113.473	-0.0734824		0.681696		0.829976		0.857791		0.760752		0.554109		0.359067		0.185219		0.0690794		-0.0226323		-0.062088
113.573	-0.0764086		0.680694		0.828795		0.854726		0.761704		0.552286		0.360467		0.186939		0.070094		-0.0219491		-0.0637461
113.673	-0.0791434		0.675832		0.826543		0.856144		0.754232		0.551831		0.362886		0.18503		0.0686233		-0.0228603		-0.064853
113.773	-0.0805139		0.67477		0.826161		0.851711		0.758548		0.550263		0.360434		0.182712		0.0698582		-0.0208093		-0.0663176
113.873	-0.0789466		0.676989		0.823463		0.852974		0.75866		0.54768		0.360044		0.186065		0.067919		-0.0232671		-0.0652109
113.973	-0.0805018		0.672703		0.818284		0.849691		0.753795		0.54994		0.360933		0.184731		0.0666381		-0.0255943		-0.0669687
114.073	-0.0849486		0.676184		0.817937		0.852259		0.753826		0.54991		0.357277		0.186222		0.0645544		-0.0251733		-0.0680368
114.173	-0.0821433		0.672718		0.817833		0.848504		0.753343		0.543051		0.357857		0.184997		0.0674454		-0.0250635		-0.0686676
114.273	-0.0823248		0.672875		0.815739		0.847897		0.754227		0.546216		0.359165		0.185062		0.0700556		-0.0227137		-0.0676912
114.373	-0.0803447		0.674373		0.817171		0.848612		0.754282		0.54364		0.356834		0.182562		0.0698279		-0.0172937		-0.0680694
114.473	-0.0805906		0.675404		0.815036		0.854119		0.753161		0.547664		0.359985		0.186169		0.0707127		-0.0165066		-0.0646579
114.573	-0.0827473		0.671683		0.816904		0.851572		0.750262		0.542927		0.355454		0.18587		0.0701533		-0.0171799		-0.0695465
114.673	-0.0858874		0.671655		0.80879		0.851151		0.750301		0.540226		0.355779		0.186163		0.0679672		-0.0203049		-0.0696055
114.773	-0.0909188		0.666738		0.806318		0.850136		0.746513		0.537648		0.355822		0.17867		0.0699846		-0.0214827		-0.0704519
114.873	-0.0877315		0.667397		0.813108		0.851216		0.749865		0.541		0.356252		0.182322		0.0711296		-0.0179287		-0.0712981
114.973	-0.0875791		0.668364		0.813304		0.851997		0.752845		0.5413		0.358091		0.184112		0.0687005		-0.0173428		-0.0687592
115.073	-0.0916619		0.667652		0.808138		0.849921		0.750256		0.537491		0.355584		0.181962		0.0708044		-0.0208461		-0.069573
115.173	-0.0964671		0.664983		0.806898		0.846606		0.745874		0.53671		0.353767		0.179724		0.0735185		-0.0205591		-0.070869
115.273	-0.0950288		0.664483		0.804974		0.846698		0.743823		0.534926		0.35253		0.179821		0.071657		-0.0206566		-0.0742219
115.373	-0.0940429		0.663774		0.801676		0.844458		0.740066		0.534024		0.354054		0.180173		0.0711949		-0.0219041		-0.072118
115.473	-0.0967924		0.660096		0.799952		0.842102		0.74237		0.534583		0.35151		0.178534		0.0708572		-0.0208366		-0.0747811
115.573	-0.09079		0.6641		0.805524		0.843059		0.743016		0.54025		0.355767		0.180557		0.0759598		-0.019186		-0.0701713
115.673	-0.0945372		0.66173		0.80434		0.845004		0.742883		0.540809		0.354546		0.183899		0.0749202		-0.0188096		-0.0645539
115.773	-0.0992886		0.6609		0.803836		0.844759		0.742661		0.536889		0.353781		0.18255		0.0735389		-0.0209395		-0.0674041
115.873	-0.0996689		0.656993		0.803729		0.841808		0.741244		0.535055		0.353979		0.181671		0.0738644		-0.0232671		-0.0691172
115.973	-0.0986256		0.654985		0.804709		0.836116		0.740517		0.533487		0.354868		0.177439		0.0732783		-0.0209232		-0.0717212
116.073	-0.0984863		0.652846		0.803952		0.838456		0.740204		0.534496		0.352085		0.178936		0.0756219		-0.0178312		-0.0674899
116.173	-0.102761		0.647046		0.797125		0.835005		0.735402		0.530964		0.351369		0.1749		0.0720356		-0.0213953		-0.0717419
116.273	-0.10591		0.648983		0.797688		0.834348		0.734019		0.527312		0.348097		0.173988		0.0729534		-0.0211838		-0.0755299
116.373	-0.107501		0.646274		0.794026		0.830836		0.731137		0.524129		0.346057		0.171873		0.0696978		-0.0221115		-0.074228
116.473	-0.107831		0.646995		0.792886		0.830227		0.732512		0.523998		0.346341		0.17408		0.0704136		-0.0237065		-0.0760834
116.573	-0.112703		0.645707		0.793642		0.830936		0.729817		0.522046		0.34188		0.170766		0.0681027		-0.023739		-0.0792725
116.673	-0.110913		0.640258		0.795462		0.826865		0.727736		0.525421		0.340669		0.173071		0.069964		-0.024081		-0.0791756
116.773	-0.114927		0.643638		0.791982		0.826717		0.723678		0.524422		0.343226		0.171384		0.0721714		-0.0237066		-0.076344
116.873	-0.114466		0.64115		0.790589		0.824745		0.725231		0.524699		0.340913		0.173012		0.0724318		-0.0225175		-0.0767995
116.973	-0.118291		0.640585		0.78876		0.825175		0.724204		0.521909		0.344407		0.174027		0.0728225		-0.0203863		-0.0799246
117.073	-0.117975		0.639305		0.78794		0.825012		0.721222		0.51853		0.342755		0.173142		0.071728		-0.0213629		-0.0785899
117.173	-0.115216		0.639061		0.785157		0.821105		0.719956		0.519106		0.344002		0.170017		0.0723669		-0.0220303		-0.0802501
117.273	-0.118479		0.639439		0.787372		0.823045		0.720662		0.519702		0.338706		0.172621		0.0727514		-0.0228928		-0.0823334
117.373	-0.117918		0.639271		0.788512		0.818372		0.716982		0.517427		0.33967		0.169354		0.072973		-0.0233831		-0.0810761
117.473	-0.124844		0.635711		0.786225		0.81569		0.715546		0.516056		0.339666		0.167185		0.070674		-0.0225673		-0.0825285
117.573	-0.127513		0.636131		0.789117		0.81339		0.717108		0.514461		0.339667		0.171514		0.070381		-0.0222744		-0.0788828
117.673	-0.12631		0.633455		0.786741		0.816738		0.718654		0.515356		0.339731		0.172231		0.0697301		-0.0213529		-0.0771902
117.773	-0.130919		0.632562		0.786481		0.813814		0.713361		0.511684		0.340409		0.170251		0.0697098		-0.0218611		-0.0786874
117.873	-0.130985		0.633376		0.781577		0.810283		0.713261		0.509989		0.337921		0.169582		0.0667617		-0.0215602		-0.0815784
117.973	-0.131742		0.632284		0.780713		0.807331		0.71413		0.509145		0.338905		0.166096		0.0692478		-0.0203639		-0.0818185
118.073	-0.131414		0.630641		0.782171		0.807178		0.710484		0.507608		0.339021		0.165981		0.0659866		-0.0219001		-0.0813508
118.173	-0.136958		0.630042		0.779808		0.808253		0.710646		0.509334		0.336118		0.1663		0.0675287		-0.0215036		-0.0811944
118.273	-0.135554		0.624654		0.775809		0.802969		0.707272		0.503432		0.332385		0.163435		0.06725		-0.0216944		-0.0839609
118.373	-0.139406		0.621911		0.774732		0.80293		0.707805		0.504279		0.333325		0.162805		0.0637811		-0.0223321		-0.0853346
118.473	-0.135061		0.624234		0.778265		0.801516		0.709833		0.500541		0.330499		0.166333		0.0672824		-0.0253555		-0.0864978
118.573	-0.137675		0.623571		0.776024		0.799549		0.705795		0.505161		0.331887		0.167608		0.0658889		-0.0266201		-0.0871573
118.673	-0.136965		0.623358		0.774559		0.798498		0.704722		0.504516		0.330513		0.168943		0.0668654		-0.025383		-0.0854584
118.773	-0.139181		0.617703		0.772307		0.795225		0.70067		0.499975		0.328159		0.164137		0.0659868		-0.0269292		-0.0864351
118.873	-0.144762		0.614612		0.768808		0.79295		0.699216		0.498332		0.3244		0.163266		0.0623082		-0.0288336		-0.0915779
118.973	-0.146588		0.614538		0.764995		0.790767		0.694908		0.494532		0.323911		0.163865		0.0614294		-0.0263107		-0.0905295
119.073	-0.145496		0.613695		0.762815		0.785064		0.692442		0.494997		0.324133		0.1638		0.0599323		-0.0245364		-0.0901794
119.173	-0.145328		0.61162		0.763109		0.786796		0.690033		0.491105		0.32617		0.161306		0.0598668		-0.0273685		-0.0913501
119.273	-0.146695		0.61131		0.760505		0.785787		0.690155		0.495743		0.325268		0.161607		0.0626013		-0.0255622		-0.088974
119.373	-0.148927		0.608557		0.757224		0.781189		0.685295		0.492212		0.320536		0.160459		0.0612931		-0.0274989		-0.0903727
119.473	-0.146981		0.608819		0.756889		0.782465		0.683341		0.490408		0.319093		0.158058		0.0592036		-0.0266363		-0.0907644
119.573	-0.150477		0.606149		0.753975		0.776823		0.6813		0.489467		0.31829		0.156461		0.0569106		-0.0274441		-0.0889209
119.673	-0.157006		0.605314		0.75086		0.77419		0.676001		0.48989		0.317797		0.1546		0.0568455		-0.0278021		-0.0936179
119.773	-0.155938		0.602267		0.755944		0.7713		0.677816		0.486727		0.314689		0.155824		0.0601935		-0.0249435		-0.0971322
119.873	-0.155883		0.607582		0.75126		0.774101		0.678997		0.488647		0.319223		0.157366		0.0607194		-0.0251063		-0.0943117
119.973	-0.158072		0.60504		0.74935		0.769251		0.679039		0.484628		0.315073		0.153794		0.0591506		-0.0245815		-0.0946065
120.073	-0.159066		0.602856		0.751286		0.769745		0.680412		0.48518		0.313299		0.155531		0.0612982		-0.0213994		-0.0957449
120.173	-0.162951		0.603754		0.745817		0.767908		0.678837		0.488657		0.313325		0.1571		0.0587541		-0.0223822		-0.096988
120.273	-0.164924		0.601283		0.745849		0.766458		0.680781		0.486173		0.312892		0.156555		0.057752		-0.0204188		-0.0969839
120.373	-0.167184		0.59934		0.744163		0.764509		0.672821		0.483617		0.308091		0.152028		0.0564488		-0.0239834		-0.0985757
120.473	-0.169637		0.596575		0.74304		0.762057		0.676075		0.48684		0.308156		0.154587		0.0564417		-0.0248307		-0.097112
120.573	-0.170672		0.598809		0.73999		0.762717		0.674491		0.48291		0.307892		0.150465		0.0559607		-0.0232833		-0.0970154
120.673	-0.168414		0.596386		0.737748		0.758698		0.671925		0.484805		0.308514		0.149595		0.0558574		-0.023576		-0.0964283
120.773	-0.169903		0.596498		0.736869		0.75906		0.673211		0.485505		0.30814		0.150634		0.0570414		-0.0200751		-0.0939544
120.873	-0.171814		0.594513		0.735132		0.756437		0.668134		0.483845		0.306854		0.152732		0.0571596		-0.0192693		-0.0969493
120.973	-0.172403		0.589905		0.728538		0.754107		0.665742		0.479599		0.303892		0.15156		0.05557		-0.021135		-0.0960053
121.073	-0.171503		0.589607		0.728206		0.753039		0.667467		0.478548		0.303332		0.147094		0.0582068		-0.0217861		-0.0976328
121.173	-0.176352		0.585641		0.725802		0.751801		0.66673		0.480379		0.303839		0.147465		0.0559016		-0.0221767		-0.0946379
121.273	-0.176877		0.583112		0.723851		0.748285		0.662762		0.478051		0.299318		0.146645		0.0561883		-0.0258062		-0.0974049
121.373	-0.179521		0.580377		0.722515		0.748345		0.659459		0.47538		0.299354		0.147772		0.054575		-0.0248256		-0.0983612
121.473	-0.180117		0.578551		0.718674		0.745162		0.659984		0.472745		0.300614		0.14729		0.0555109		-0.0237228		-0.0990977
121.573	-0.182423		0.578514		0.71314		0.74039		0.658743		0.473374		0.296437		0.145609		0.0549839		-0.0244555		-0.101051
121.673	-0.185529		0.579767		0.712227		0.739713		0.65527		0.46949		0.2959		0.148136		0.0510777		-0.023495		-0.101604
121.773	-0.185341		0.578082		0.712861		0.739725		0.655705		0.469621		0.295754		0.14756		0.0518331		-0.0219976		-0.102972
121.873	-0.19131		0.57533		0.709609		0.735793		0.650457		0.466598		0.293871		0.146422		0.052861		-0.0227147		-0.101274
121.973	-0.193815		0.572709		0.708547		0.732707		0.65183		0.466334		0.291659		0.144595		0.052745		-0.0252839		-0.103361
122.073	-0.193719		0.574396		0.712091		0.734288		0.651917		0.468691		0.293994		0.152503		0.0556604		-0.0220801		-0.102588
122.173	-0.196561		0.569168		0.70545		0.730782		0.649847		0.466465		0.293038		0.144621		0.051795		-0.0262547		-0.105086
122.273	-0.19659		0.570233		0.706865		0.730643		0.652502		0.466866		0.293123		0.147263		0.0530636		-0.0254744		-0.105055
122.373	-0.198453		0.571743		0.704515		0.732754		0.650588		0.464575		0.293898		0.147816		0.0494827		-0.0251612		-0.103043
122.473	-0.195189		0.567329		0.707313		0.732365		0.652698		0.464705		0.29769		0.145532		0.0525366		-0.0227199		-0.102288
122.573	-0.195322		0.570547		0.705583		0.730768		0.649416		0.465191		0.296095		0.145381		0.0532893		-0.0233666		-0.100101
122.673	-0.195006		0.57036		0.705392		0.731496		0.650132		0.466593		0.297953		0.147159		0.0565464		-0.0209233		-0.101995
122.773	-0.197321		0.570342		0.706558		0.732107		0.64821		0.469034		0.298044		0.147849		0.055576		-0.0214828		-0.101181
122.873	-0.201948		0.567526		0.698517		0.728228		0.642737		0.460143		0.298275		0.145238		0.0501329		-0.0254266		-0.102289
122.973	-0.20394		0.562042		0.695834		0.724653		0.638741		0.459562		0.291392		0.143168		0.0484126		-0.0269393		-0.107691
123.073	-0.204916		0.562724		0.694872		0.72324		0.637647		0.460033		0.289308		0.144099		0.0504918		-0.0275682		-0.102906
123.173	-0.204283		0.558395		0.692431		0.719927		0.637666		0.45712		0.287351		0.143194		0.0502376		-0.0256104		-0.105803
123.273	-0.204782		0.558857		0.687135		0.724426		0.636168		0.460831		0.287225		0.142517		0.0507199		-0.0268926		-0.106064
123.373	-0.207254		0.556248		0.687437		0.723352		0.634312		0.456522		0.284556		0.14363		0.0487991		-0.0296146		-0.108798
123.473	-0.205723		0.559372		0.686753		0.721432		0.631702		0.459171		0.287707		0.145343		0.050622		-0.02662		-0.105706
123.573	-0.209069		0.558552		0.686521		0.719056		0.63428		0.459335		0.286704		0.145669		0.0512737		-0.0246336		-0.107659
123.673	-0.208433		0.555045		0.6842		0.718103		0.631804		0.459079		0.286075		0.144957		0.0494556		-0.0238149		-0.10788
123.773	-0.20636		0.554119		0.682132		0.717231		0.63133		0.457707		0.283954		0.142641		0.0476604		-0.0207926		-0.106378
123.873	-0.209066		0.554245		0.682053		0.71895		0.6293		0.46113		0.285478		0.145076		0.0486037		-0.0237878		-0.105445
123.973	-0.211286		0.551842		0.682177		0.71824		0.628134		0.456534		0.285156		0.14518		0.0469438		-0.0236577		-0.106487
124.073	-0.210405		0.550263		0.678141		0.719111		0.626304		0.457166		0.282684		0.147947		0.0480829		-0.0205652		-0.107334
124.173	-0.20947		0.552887		0.675389		0.717374		0.627623		0.458153		0.282635		0.148604		0.0472754		-0.0218001		-0.108141
124.273	-0.211237		0.549861		0.678426		0.721127		0.62769		0.45796		0.283749		0.147582		0.0478814		-0.0216252		-0.109455
124.373	-0.211016		0.547139		0.678087		0.719834		0.625798		0.456671		0.283604		0.146455		0.0475358		-0.0207425		-0.107458
124.473	-0.211831		0.547911		0.675348		0.720603		0.626336		0.455649		0.283792		0.145153		0.0511043		-0.0192367		-0.105874
124.573	-0.212548		0.547797		0.673164		0.72078		0.628752		0.455095		0.282439		0.145949		0.0495473		-0.0191659		-0.105283
124.673	-0.212402		0.546587		0.675002		0.721833		0.62579		0.457511		0.284496		0.146501		0.0487083		-0.0192035		-0.106091
124.773	-0.214169		0.543477		0.673159		0.721393		0.62784		0.454359		0.284806		0.146541		0.0527054		-0.0175115		-0.105842
124.873	-0.214207		0.545442		0.673902		0.722642		0.62658		0.456172		0.284436		0.149124		0.0558689		-0.0162785		-0.103942
124.973	-0.211486		0.545698		0.677009		0.720149		0.629695		0.456952		0.285567		0.148982		0.0565403		-0.0159816		-0.103401
125.073	-0.212003		0.546845		0.678023		0.724562		0.630096		0.456555		0.285461		0.149971		0.0587011		-0.0149643		-0.104495
125.173	-0.212611		0.548441		0.679123		0.720844		0.626064		0.460337		0.285662		0.15182		0.0601985		-0.0160406		-0.103134
125.273	-0.214389		0.547746		0.678688		0.723034		0.625724		0.456626		0.286775		0.151259		0.0566645		-0.0123032		-0.10262
125.373	-0.215697		0.546203		0.677415		0.721563		0.624319		0.457094		0.286519		0.150298		0.0574315		-0.0134034		-0.102347
125.473	-0.214207		0.546095		0.672873		0.724498		0.622473		0.46125		0.285119		0.150551		0.0571324		-0.012346		-0.104241
125.573	-0.2148		0.543742		0.67527		0.721946		0.623816		0.458482		0.284074		0.152465		0.0569962		-0.0121017		-0.104833
125.673	-0.214077		0.54411		0.672873		0.721027		0.621901		0.461087		0.284588		0.152601		0.0558366		-0.0123075		-0.103362
125.773	-0.218249		0.543747		0.670997		0.721392		0.620992		0.457381		0.284354		0.150454		0.054807		-0.0159959		-0.103004
125.873	-0.217423		0.541827		0.671168		0.720772		0.620348		0.458514		0.280271		0.149308		0.0555638		-0.0176093		-0.101122
125.973	-0.219081		0.539686		0.670432		0.717487		0.617726		0.455867		0.281583		0.149705		0.0542355		-0.018433		-0.101539
126.073	-0.217522		0.540069		0.672744		0.719901		0.621514		0.456957		0.283433		0.151767		0.0562862		-0.0148676		-0.100113
126.173	-0.218796		0.53683		0.669292		0.718306		0.615351		0.454311		0.284344		0.147725		0.0545619		-0.0133884		-0.0977303
126.273	-0.218704		0.537546		0.668061		0.716789		0.612697		0.455688		0.283009		0.150778		0.0531611		-0.0170161		-0.0963637
126.373	-0.221285		0.531443		0.666257		0.714569		0.61315		0.453225		0.280942		0.144531		0.0531612		-0.0161869		-0.0968514
126.473	-0.221822		0.532062		0.666096		0.713157		0.611649		0.452817		0.282954		0.143937		0.0521458		-0.0174197		-0.0957835
126.573	-0.222045		0.531134		0.66633		0.7116		0.613944		0.45245		0.27842		0.146124		0.0548214		-0.0167667		-0.0959666
126.673	-0.221764		0.530408		0.66984		0.714583		0.613809		0.452075		0.277557		0.143422		0.0544631		-0.016535		-0.0953216
126.773	-0.217852		0.52923		0.672812		0.713032		0.61159		0.452413		0.276776		0.144034		0.057165		-0.013794		-0.0993582
126.873	-0.218478		0.529638		0.674787		0.712572		0.612762		0.4552		0.278029		0.146943		0.056449		-0.0112878		-0.0956676
126.973	-0.218921		0.52846		0.673883		0.713142		0.610934		0.452557		0.278869		0.14794		0.0555699		-0.0119986		-0.0911224
127.073	-0.221231		0.527355		0.673231		0.711535		0.60769		0.450311		0.278241		0.145861		0.0521464		-0.0150312		-0.0933033
127.173	-0.22281		0.528063		0.674748		0.712271		0.61076		0.451635		0.276059		0.146254		0.0548212		-0.0147867		-0.0938566
127.273	-0.22971		0.528937		0.673096		0.715669		0.608189		0.451766		0.278225		0.146423		0.0562861		-0.0117599		-0.0941172
127.373	-0.228101		0.530271		0.672059		0.718827		0.609421		0.452563		0.281984		0.149177		0.0529656		-0.0144517		-0.0937266
127.473	-0.228067		0.527466		0.669554		0.711666		0.60816		0.450626		0.277843		0.146716		0.0519243		-0.0164799		-0.0955169
127.573	-0.227326		0.528651		0.669351		0.712536		0.606464		0.45086		0.278159		0.14697		0.0527381		-0.0131271		-0.0938242
127.673	-0.227099		0.525539		0.669045		0.713099		0.605975		0.451049		0.277524		0.144724		0.0556677		-0.0119553		-0.0915781
127.773	-0.225912		0.524136		0.666038		0.709094		0.605618		0.44984		0.279559		0.144659		0.0540525		-0.0133875		-0.0903738
127.873	-0.223251		0.525247		0.670236		0.713521		0.604976		0.456762		0.280632		0.148479		0.0563186		-0.0096603		-0.0905244
127.973	-0.224564		0.526781		0.670095		0.713581		0.607542		0.458182		0.282094		0.14852		0.0538651		-0.0105515		-0.0899181
128.073	-0.224097		0.522659		0.667509		0.71224		0.604006		0.455265		0.280997		0.146879		0.0537085		-0.0122705		-0.0914397
128.173	-0.228497		0.521857		0.668296		0.712251		0.603648		0.45074		0.282059		0.146612		0.0545935		-0.0118353		-0.0916637
128.273	-0.233134		0.519138		0.665354		0.708486		0.597219		0.452227		0.280324		0.14544		0.0535515		-0.0156013		-0.0884205
128.373	-0.232965		0.515621		0.666948		0.704309		0.597562		0.450936		0.27536		0.141007		0.0516638		-0.0146734		-0.0908311
128.473	-0.237545		0.518352		0.663726		0.706567		0.593817		0.446437		0.276597		0.141111		0.0507848		-0.0157476		-0.0910572
128.573	-0.237697		0.516079		0.662456		0.702871		0.593524		0.444795		0.275832		0.139184		0.0511815		-0.0137946		-0.091871
128.673	-0.238158		0.514645		0.665315		0.703919		0.594094		0.445365		0.275317		0.138441		0.0514358		-0.015471		-0.0913179
128.773	-0.237898		0.511847		0.661962		0.699133		0.592063		0.444295		0.273		0.137725		0.0471064		-0.0158778		-0.0909273
128.873	-0.241011		0.51293		0.659572		0.697923		0.588412		0.444268		0.269725		0.139939		0.0459345		-0.0177659		-0.0929778
128.973	-0.244077		0.507229		0.659917		0.695298		0.586806		0.440724		0.269207		0.135479		0.0440465		-0.0205609		-0.0935965
129.073	-0.241545		0.508926		0.662658		0.694322		0.590888		0.438918		0.27051		0.138472		0.0444045		-0.0172653		-0.0920329
129.173	-0.243322		0.510892		0.664838		0.694413		0.590893		0.439899		0.2695		0.138572		0.0464554		-0.0173426		-0.0887501
129.273	-0.244586		0.508056		0.666872		0.694961		0.587311		0.441545		0.270754		0.139145		0.0483312		-0.0192916		-0.0876538
129.373	-0.248822		0.506208		0.66467		0.691445		0.588267		0.440562		0.269289		0.135545		0.0466182		-0.0206141		-0.090764
129.473	-0.248674		0.508747		0.66204		0.691438		0.589624		0.439507		0.267075		0.136977		0.0451533		-0.0180255		-0.0888743
129.573	-0.251172		0.508902		0.658194		0.68686		0.585517		0.437003		0.267319		0.131346		0.0422866		-0.0194596		-0.0896251
129.673	-0.250982		0.506098		0.658192		0.68514		0.585848		0.433943		0.267205		0.131671		0.0441767		-0.0187618		-0.0905956
129.773	-0.251341		0.503584		0.657737		0.685657		0.583547		0.434643		0.266196		0.130531		0.0422236		-0.0148524		-0.0903738
129.873	-0.255189		0.499938		0.65381		0.68328		0.585125		0.433617		0.263722		0.131019		0.0405308		-0.0170823		-0.0906343
129.973	-0.254639		0.500029		0.656565		0.681391		0.584198		0.432436		0.265806		0.132354		0.0453811		-0.0164148		-0.0901459
130.073	-0.252617		0.5046		0.662495		0.681456		0.587143		0.433325		0.266034		0.133461		0.0474582		-0.0153247		-0.0841887
130.173	-0.255759		0.505727		0.659562		0.685526		0.582945		0.43658		0.267726		0.135538		0.0469112		-0.0176681		-0.0822743
130.273	-0.256035		0.500774		0.653438		0.681131		0.578768		0.429181		0.265163		0.131189		0.0457459		-0.0205427		-0.0822031
130.373	-0.256088		0.500937		0.656858		0.679867		0.581512		0.428832		0.263338		0.131638		0.0451859		-0.0174085		-0.0888311
130.473	-0.261121		0.497214		0.650485		0.677031		0.579722		0.427524		0.266343		0.128936		0.0421585		-0.0227658		-0.0879709
130.573	-0.261071		0.497475		0.652756		0.672922		0.579067		0.424167		0.261818		0.126625		0.0451592		-0.0201909		-0.0900164
130.673	-0.260588		0.497627		0.650783		0.671139		0.577884		0.422045		0.265057		0.125557		0.0446324		-0.0185634		-0.0848022
130.773	-0.263398		0.495403		0.650341		0.674257		0.575388		0.421854		0.265214		0.124861		0.0459082		-0.0204086		-0.0871837
130.873	-0.262626		0.497617		0.647422		0.672076		0.575538		0.422241		0.264097		0.12503		0.0468247		-0.0234797		-0.0869355
130.973	-0.267907		0.497397		0.644848		0.67117		0.57211		0.419184		0.264014		0.123499		0.0387607		-0.0244065		-0.0884155
131.073	-0.269052		0.492718		0.647678		0.666939		0.569176		0.416919		0.261814		0.12093		0.0421321		-0.0230066		-0.0916106
131.173	-0.270286		0.494458		0.642241		0.665833		0.570803		0.414927		0.261438		0.123272		0.0397498		-0.0251878		-0.0888763
131.273	-0.269904		0.493927		0.644353		0.663306		0.568242		0.415828		0.261623		0.121612		0.0406166		-0.025979		-0.0882558
131.373	-0.27231		0.496389		0.646136		0.670023		0.568453		0.418161		0.266635		0.125909		0.0392735		-0.0224269		-0.0864881
131.473	-0.269941		0.495717		0.642125		0.665181		0.566235		0.412449		0.262469		0.121873		0.0399774		-0.0229578		-0.0882925
131.573	-0.271238		0.493171		0.640665		0.667264		0.564022		0.411792		0.2584		0.119144		0.0400174		-0.022138		-0.087568
131.673	-0.271759		0.491218		0.642083		0.660233		0.565154		0.408601		0.256936		0.12171		0.0422033		-0.0235111		-0.0887137
131.773	-0.273718		0.490221		0.640511		0.662186		0.563398		0.409708		0.258076		0.118467		0.042289		-0.0256922		-0.0847422
131.873	-0.272117		0.490299		0.639216		0.663911		0.562323		0.408569		0.256024		0.119907		0.0423416		-0.0208745		-0.089267
131.973	-0.271758		0.489192		0.64028		0.663021		0.563977		0.409122		0.2559		0.121461		0.0467281		-0.02368		-0.0870859
132.073	-0.273048		0.488259		0.638087		0.661537		0.566191		0.408824		0.257792		0.122192		0.0453424		-0.0200346		-0.0831534
132.173	-0.273041		0.488067		0.636741		0.662416		0.562319		0.408402		0.259181		0.124652		0.0427783		-0.0217046		-0.0867279
132.273	-0.278031		0.488334		0.635568		0.660688		0.560288		0.409334		0.258172		0.124672		0.0420934		-0.0216395		-0.0865652
132.373	-0.277454		0.485825		0.636585		0.658411		0.561265		0.408357		0.254999		0.122589		0.0426142		-0.0186773		-0.0874764
132.473	-0.276413		0.487172		0.635823		0.657408		0.561935		0.407425		0.256723		0.124411		0.0443395		-0.0185084		-0.0877045
132.573	-0.276395		0.485996		0.636708		0.65815		0.559181		0.405168		0.257131		0.123273		0.0429072		-0.0173101		-0.0867544
132.673	-0.275731		0.485019		0.63163		0.654712		0.560582		0.405493		0.260255		0.125551		0.0409541		-0.0170172		-0.0875744
132.773	-0.2784		0.48464		0.630681		0.656229		0.559228		0.406323		0.259881		0.126963		0.0420281		-0.0185694		-0.0870536
132.873	-0.278322		0.481247		0.633166		0.651777		0.556806		0.405335		0.259665		0.121938		0.0438247		-0.0209823		-0.0876395
132.973	-0.279245		0.483376		0.631468		0.651666		0.554169		0.406286		0.258585		0.124938		0.0442417		-0.0232997		-0.088381
133.073	-0.275515		0.479718		0.632034		0.646885		0.555764		0.404471		0.258742		0.124314		0.0431938		-0.0251226		-0.0877046
133.173	-0.280042		0.479622		0.631648		0.648361		0.556622		0.404119		0.25877		0.123923		0.0439427		-0.0252201		-0.0882905
133.273	-0.282103		0.478374		0.633369		0.644992		0.555584		0.401984		0.257651		0.123893		0.043788		-0.02255		-0.0879324
133.373	-0.280926		0.479196		0.63159		0.642884		0.558011		0.398664		0.257267		0.123526		0.0447889		-0.018709		-0.0874809
133.473	-0.280711		0.478352		0.631819		0.641762		0.555217		0.398077		0.259165		0.123825		0.0456802		-0.0207551		-0.0875091
133.573	-0.28282		0.475687		0.630367		0.638158		0.554755		0.398982		0.258292		0.122269		0.0428156		-0.0215094		-0.0846588
133.673	-0.285348		0.47531		0.630588		0.638828		0.554975		0.395786		0.256593		0.123012		0.0447566		-0.0207669		-0.0843903
133.773	-0.28455		0.475513		0.629567		0.637909		0.556722		0.394854		0.258378		0.124991		0.0454848		-0.021308		-0.0838044
133.873	-0.282733		0.475432		0.626688		0.638612		0.557353		0.3938		0.259106		0.124483		0.0450495		-0.0208644		-0.0832387
133.973	-0.283986		0.477237		0.626867		0.636743		0.55495		0.393351		0.261275		0.125382		0.0435196		-0.0217693		-0.0837717
134.073	-0.283048		0.476333		0.626876		0.634855		0.556908		0.39365		0.262225		0.127825		0.0468197		-0.0217308		-0.0814879
134.173	-0.284929		0.475105		0.625612		0.638265		0.556362		0.394685		0.26075		0.126475		0.0491957		-0.0190741		-0.0844035
134.273	-0.284975		0.474862		0.624242		0.635591		0.553127		0.390617		0.261395		0.125122		0.0449786		-0.0190679		-0.0834075
134.373	-0.283563		0.476436		0.624987		0.637896		0.556172		0.391414		0.260239		0.130173		0.0481155		-0.0160893		-0.0843518
134.473	-0.287852		0.47931		0.625673		0.637805		0.55579		0.39048		0.260809		0.132413		0.0480891		-0.01897		-0.0815846
134.573	-0.287479		0.47533		0.630393		0.638945		0.558204		0.391691		0.258205		0.130538		0.0508173		-0.0145107		-0.0806731
134.673	-0.286871		0.473917		0.628695		0.637316		0.556773		0.38964		0.258644		0.132902		0.0474908		-0.0154862		-0.08178
134.773	-0.284578		0.474577		0.630693		0.638689		0.556207		0.389139		0.261216		0.13171		0.0479852		-0.0129219		-0.0815195
134.873	-0.291772		0.471414		0.628695		0.6366		0.555862		0.387654		0.25758		0.130851		0.0482783		-0.0166265		-0.0817209
134.973	-0.293172		0.470499		0.629188		0.637891		0.555911		0.385978		0.257863		0.128454		0.049483		-0.0152428		-0.0831024
135.073	-0.290581		0.472487		0.630817		0.636059		0.555916		0.387481		0.255243		0.130232		0.0523863		-0.0113629		-0.085568
135.173	-0.290256		0.471666		0.629924		0.636626		0.556154		0.390128		0.257797		0.132067		0.054333		-0.0124925		-0.0863191
135.273	-0.293207		0.473504		0.628172		0.636272		0.554858		0.386188		0.256638		0.129065		0.0561214		-0.0130468		-0.0859791
135.373	-0.292334		0.475698		0.632086		0.636578		0.557846		0.388929		0.259309		0.129555		0.0575555		-0.0100723		-0.084386
135.473	-0.29207		0.475014		0.631161		0.638911		0.555573		0.387735		0.261324		0.130954		0.0531816		-0.0102423		-0.0815846
135.573	-0.292688		0.472565		0.626677		0.633438		0.554136		0.386248		0.259344		0.129099		0.052738		-0.0100387		-0.081552
135.673	-0.290925		0.469827		0.628927		0.637317		0.553323		0.384757		0.258097		0.128383		0.054984		-0.0123942		-0.0826262
135.773	-0.288757		0.472553		0.629712		0.639009		0.552298		0.385086		0.261167		0.131081		0.0582087		-0.0100012		-0.0808034
135.873	-0.290387		0.468748		0.627475		0.635111		0.550167		0.384687		0.259954		0.127927		0.0567093		-0.011352		-0.0848114
135.973	-0.292267		0.468417		0.626292		0.633313		0.549244		0.383374		0.260044		0.127504		0.0575232		-0.0125089		-0.0861093
136.073	-0.292684		0.460481		0.624155		0.631457		0.546747		0.384698		0.258579		0.124613		0.0551796		-0.0118435		-0.0887785
136.173	-0.289037		0.466981		0.627183		0.630675		0.548616		0.383504		0.257651		0.12811		0.0559607		-0.00886086		-0.0859467
136.273	-0.290142		0.466796		0.625556		0.634809		0.545683		0.3842		0.259328		0.126267		0.0565468		-0.0105555		-0.0866954
136.373	-0.28523		0.468638		0.627756		0.629517		0.549971		0.384513		0.256935		0.128883		0.0577773		-0.00484866		-0.087672
136.473	-0.285783		0.470649		0.62521		0.634837		0.549105		0.383188		0.259653		0.130206		0.0557591		-0.00879933		-0.0843841
136.573	-0.285514		0.472968		0.630225		0.635239		0.549324		0.386032		0.260754		0.132869		0.0575941		-0.00259078		-0.0837066
136.673	-0.289956		0.466918		0.624691		0.630122		0.544322		0.379982		0.259366		0.12904		0.0512406		-0.0113039		-0.0858102
136.773	-0.289467		0.467639		0.625276		0.629353		0.545705		0.377856		0.256561		0.126918		0.0490271		-0.00725132		-0.0844817
136.873	-0.289917		0.468346		0.621539		0.628268		0.545217		0.379158		0.253648		0.127471		0.0498732		-0.00995351		-0.0866953
136.973	-0.285636		0.467372		0.619978		0.628169		0.546048		0.38116		0.255211		0.12516		0.049907		-0.00583431		-0.0862073
137.073	-0.284599		0.47065		0.625483		0.630964		0.546063		0.380461		0.257179		0.126691		0.0540402		-0.00480911		-0.0849038
137.173	-0.287123		0.469593		0.623238		0.628098		0.546393		0.379835		0.255627		0.127113		0.0544246		-0.00237522		-0.0835695
137.273	-0.294853		0.468184		0.617066		0.6269		0.542694		0.379728		0.251819		0.126912		0.0498082		-0.00567273		-0.0848846
137.373	-0.2955		0.46666		0.617928		0.624139		0.5414		0.376382		0.249041		0.121028		0.0503371		-0.00478675		-0.0843779
137.473	-0.292895		0.466029		0.61613		0.621369		0.543231		0.37447		0.249043		0.12064		0.0496435		-0.00399635		-0.0861412
137.573	-0.292151		0.46725		0.616778		0.623284		0.544728		0.377203		0.251234		0.126037		0.0519546		-0.00503994		-0.0873609
137.673	-0.29438		0.473304		0.616592		0.624516		0.544972		0.380455		0.256182		0.12796		0.0520543		-0.00509401		-0.0834421
137.773	-0.296264		0.468112		0.619031		0.62537		0.54454		0.379776		0.25843		0.126071		0.0495539		-0.00542241		-0.0823274
137.873	-0.294602		0.46792		0.616626		0.624262		0.54206		0.379777		0.259604		0.127961		0.0499079		-0.00660557		-0.0822408
137.973	-0.294223		0.46763		0.616342		0.624231		0.543899		0.379012		0.25559		0.126397		0.0466832		-0.00622524		-0.0777679
138.073	-0.291491		0.464849		0.61412		0.622772		0.541051		0.372415		0.251599		0.126367		0.0456435		-0.00698791		-0.0838958
138.173	-0.296537		0.467884		0.616429		0.625807		0.543265		0.373723		0.253714		0.126332		0.0482782		-0.00548668		-0.0806061
138.273	-0.295945		0.466595		0.61887		0.623124		0.541441		0.374047		0.252899		0.125323		0.0485713		-0.00722513		-0.0786876
138.373	-0.296946		0.467434		0.61857		0.623514		0.54092		0.374959		0.252638		0.125968		0.0492873		-0.00871031		-0.0790131
138.473	-0.298252		0.468853		0.615195		0.620032		0.543556		0.370986		0.254944		0.126336		0.0473324		-0.00644063		-0.0764739
138.573	-0.298259		0.467277		0.61633		0.619058		0.543035		0.371208		0.250683		0.124249		0.0469436		-0.00494136		-0.0751087
138.673	-0.297666		0.462299		0.611184		0.619994		0.537953		0.369849		0.248695		0.12086		0.0435927		-0.00556373		-0.0808033
138.773	-0.297749		0.462722		0.612274		0.619068		0.540009		0.368938		0.251159		0.125681		0.042485		-0.00535637		-0.0800526
138.873	-0.299396		0.463185		0.61138		0.617166		0.543556		0.368643		0.250636		0.125262		0.0443698		-0.00389982		-0.0794038
138.973	-0.301114		0.464146		0.607302		0.617119		0.540451		0.368957		0.247237		0.123579		0.0438062		-0.00482337		-0.0785065
139.073	-0.30489		0.461469		0.605788		0.615306		0.538827		0.367376		0.247707		0.120636		0.0389689		-0.00785321		-0.0767345
139.173	-0.305634		0.461001		0.605699		0.611743		0.536707		0.36641		0.245441		0.121858		0.0395014		-0.00534523		-0.0817082
139.273	-0.302906		0.460328		0.605296		0.613065		0.533564		0.368155		0.246469		0.123565		0.0399124		-0.00543493		-0.0791432
139.373	-0.302592		0.458923		0.60165		0.613293		0.536102		0.369034		0.248846		0.120615		0.0434282		-0.00425671		-0.079176
139.473	-0.304089		0.458494		0.602691		0.611569		0.534697		0.364509		0.247115		0.121189		0.043428		-0.00428933		-0.0799569
139.573	-0.30402		0.459796		0.603669		0.609225		0.536271		0.365616		0.247739		0.120962		0.0429072		-0.00526581		-0.0806081
139.673	-0.303736		0.457569		0.605703		0.608982		0.534202		0.366418		0.244928		0.120688		0.0426998		-0.00345397		-0.0804574
139.773	-0.30491		0.453399		0.605341		0.607836		0.532646		0.36545		0.245369		0.117816		0.0427242		-0.00364226		-0.0811493
139.873	-0.303501		0.453264		0.607947		0.608528		0.535807		0.364579		0.244988		0.11893		0.0459221		-0.00301566		-0.077424
139.973	-0.305673		0.452675		0.605413		0.607576		0.532882		0.362526		0.244897		0.121396		0.0423987		-0.00387015		-0.0745413
140.073	-0.306218		0.454036		0.604483		0.605123		0.532196		0.363143		0.239601		0.119236		0.0411818		-0.00428966		-0.0770924
140.173	-0.311759		0.452567		0.598341		0.603918		0.532098		0.365122		0.239568		0.11891		0.0386103		-0.0038334		-0.0786874
140.273	-0.314736		0.450512		0.598785		0.605806		0.530037		0.362733		0.234562		0.116013		0.0364618		-0.00528219		-0.0772879
140.373	-0.315807		0.448299		0.597085		0.599647		0.530975		0.360685		0.23341		0.112888		0.0361038		-0.00606319		-0.078199
140.473	-0.315377		0.446597		0.599501		0.598411		0.530569		0.359405		0.234963		0.112986		0.0388383		-0.00738196		-0.0792408
140.573	-0.318682		0.4459		0.595869		0.596626		0.523135		0.357332		0.23314		0.110804		0.0372433		-0.0107831		-0.0804453
140.673	-0.317418		0.445402		0.595923		0.601639		0.527851		0.360946		0.234979		0.111296		0.0406631		-0.00668094		-0.0774179
140.773	-0.320668		0.442923		0.593835		0.599115		0.522382		0.358569		0.234965		0.111323		0.0373065		-0.0109786		-0.0776378
140.873	-0.319747		0.443656		0.595913		0.599066		0.52168		0.358486		0.235368		0.110513		0.0342147		-0.011941		-0.0799263
140.973	-0.322618		0.445673		0.593817		0.598846		0.522251		0.35694		0.233486		0.109664		0.0336624		-0.0113694		-0.0804466
141.073	-0.326603		0.441762		0.588264		0.595264		0.517157		0.356241		0.234197		0.110056		0.0299512		-0.0115812		-0.0806141
141.173	-0.322493		0.439467		0.591266		0.593741		0.517694		0.356713		0.234246		0.108591		0.0342485		-0.0104901		-0.0815201
141.273	-0.324153		0.437352		0.589515		0.59442		0.517197		0.357941		0.233244		0.11078		0.0332801		-0.0104221		-0.0766897
141.373	-0.326403		0.439358		0.587715		0.592722		0.512601		0.357309		0.233451		0.110282		0.0327165		-0.00962781		-0.0791087
141.473	-0.32711		0.43743		0.58754		0.590388		0.515348		0.355213		0.230196		0.108475		0.0349138		-0.0119054		-0.0825226
141.573	-0.327899		0.44117		0.588141		0.592101		0.514032		0.353897		0.232993		0.10973		0.0329788		-0.0122321		-0.0792412
141.673	-0.330657		0.437238		0.588688		0.590305		0.515132		0.352596		0.230975		0.110538		0.0297561		-0.0129481		-0.0795664
141.773	-0.333511		0.439094		0.586638		0.586447		0.512313		0.353641		0.229292		0.11068		0.0294367		-0.0119329		-0.0784861
141.873	-0.33327		0.436483		0.585373		0.584022		0.510775		0.351792		0.228261		0.106073		0.0264618		-0.0109911		-0.0809456
141.973	-0.33516		0.435591		0.583718		0.583937		0.514272		0.349983		0.22394		0.106129		0.0270992		-0.0121872		-0.0840464
142.073	-0.332783		0.4369		0.582354		0.585338		0.507621		0.349102		0.223945		0.105049		0.0285903		-0.0125881		-0.0810904
142.173	-0.333224		0.438065		0.586578		0.587746		0.509302		0.351283		0.222951		0.106423		0.0290461		-0.0111354		-0.0803741
142.273	-0.337188		0.434392		0.580583		0.581756		0.508541		0.348075		0.223642		0.102921		0.0261369		-0.0115381		-0.0800608
142.373	-0.337813		0.432202		0.580842		0.581415		0.509556		0.349291		0.223406		0.104327		0.0252965		-0.0116359		-0.0811941
142.473	-0.339748		0.430896		0.578901		0.581301		0.508264		0.347968		0.220584		0.101326		0.0247045		-0.0130519		-0.0780101
142.573	-0.338777		0.43137		0.575987		0.581972		0.509302		0.349714		0.220271		0.100297		0.0263769		-0.0124049		-0.0802114
142.673	-0.34004		0.427656		0.573532		0.579283		0.502796		0.341914		0.215132		0.0979732		0.0221457		-0.0187158		-0.0820791
142.773	-0.338459		0.429041		0.573934		0.576802		0.502348		0.345424		0.215276		0.100654		0.0234472		-0.0179714		-0.0816762
142.873	-0.339212		0.426025		0.572868		0.57612		0.503339		0.344474		0.217514		0.0991838		0.0212286		-0.016708		-0.0827567
142.973	-0.338127		0.425343		0.57174		0.576932		0.50519		0.345524		0.212257		0.0983046		0.0236681		-0.0197515		-0.0841889
143.073	-0.337899		0.425535		0.572712		0.581191		0.504706		0.342944		0.211297		0.0985001		0.0214689		-0.0183678		-0.0844818
143.173	-0.339656		0.426275		0.572971		0.578033		0.502053		0.344523		0.210761		0.0971004		0.0232783		-0.017245		-0.084612
143.273	-0.343133		0.426847		0.570563		0.580297		0.50163		0.347517		0.213065		0.101039		0.0220612		-0.0175705		-0.0827504
143.373	-0.343909		0.427689		0.569522		0.576906		0.500083		0.344409		0.211649		0.0995745		0.0203289		-0.0169357		-0.0833486
143.473	-0.344557		0.42496		0.570459		0.576079		0.500283		0.34451		0.207814		0.0989436		0.0195103		-0.0187544		-0.0878286
143.573	-0.346024		0.422647		0.568619		0.578027		0.501577		0.343493		0.211335		0.0999119		0.0185703		-0.0183477		-0.0870678
143.673	-0.346378		0.420901		0.568576		0.575187		0.499436		0.340408		0.207979		0.09507		0.017907		-0.0187867		-0.0895153
143.773	-0.348253		0.420887		0.565393		0.573521		0.495028		0.339028		0.205415		0.0915073		0.0193135		-0.0212042		-0.089501
143.873	-0.348698		0.416604		0.561252		0.571606		0.494273		0.337003		0.202276		0.0912737		0.0169958		-0.0199144		-0.0906014
143.973	-0.349683		0.415486		0.560406		0.570618		0.492849		0.337377		0.204087		0.0892228		0.0152382		-0.0186609		-0.0918386
144.073	-0.349389		0.41666		0.561306		0.572277		0.491588		0.335066		0.20309		0.0901259		0.0154985		-0.0183944		-0.0915517
144.173	-0.350431		0.415412		0.558126		0.568561		0.491587		0.333992		0.205336		0.091481		0.016182		-0.0208096		-0.0943329
144.273	-0.356732		0.413156		0.555433		0.56941		0.488977		0.33385		0.20313		0.0876156		0.012172		-0.0219285		-0.0946502
144.373	-0.35739		0.412356		0.557078		0.56716		0.486562		0.333303		0.201666		0.0848872		0.0107397		-0.0225794		-0.0963041
144.473	-0.359338		0.40938		0.554953		0.565024		0.485223		0.332056		0.199884		0.0837225		0.0108434		-0.0206956		-0.0983814
144.573	-0.361206		0.409854		0.552777		0.562604		0.483283		0.330537		0.199275		0.0809922		0.0112137		-0.0233851		-0.0995146
144.673	-0.362723		0.410236		0.55134		0.561275		0.483795		0.329097		0.194077		0.0833442		0.0109615		-0.0207565		-0.10219
144.773	-0.360658		0.40996		0.551975		0.56259		0.480456		0.326533		0.1958		0.084366		0.00954722		-0.024368		-0.100764
144.873	-0.365053		0.407262		0.549768		0.562219		0.477277		0.324231		0.19326		0.081781		0.00990561		-0.0219691		-0.103695
144.973	-0.361303		0.411484		0.551129		0.563065		0.480129		0.326505		0.194631		0.0847954		0.0148656		-0.015719		-0.101344
145.073	-0.359519		0.410549		0.549247		0.566137		0.477209		0.326358		0.196521		0.0837538		0.0129592		-0.0169521		-0.0984469
145.173	-0.360142		0.41217		0.547347		0.5658		0.478193		0.325578		0.194803		0.0825496		0.0145217		-0.0165289		-0.101604
145.273	-0.359006		0.411338		0.546897		0.567525		0.478609		0.325467		0.194972		0.0832657		0.0125037		-0.0157466		-0.101376
145.373	-0.363037		0.410155		0.544944		0.563736		0.476418		0.327319		0.191164		0.0837867		0.011293		-0.0161543		-0.103557
145.473	-0.360476		0.410129		0.545042		0.564758		0.476923		0.327205		0.194582		0.084633		0.0115655		-0.0163333		-0.100705
145.573	-0.360439		0.409925		0.544819		0.561953		0.475897		0.327189		0.193931		0.0873999		0.00983425		-0.0175878		-0.102581
145.673	-0.366977		0.405239		0.539182		0.559512		0.47453		0.325333		0.189924		0.0836566		0.00341943		-0.0181074		-0.105673
145.773	-0.363517		0.409334		0.541414		0.560297		0.475242		0.326664		0.191684		0.084997		0.0061029		-0.0156438		-0.105934
145.873	-0.366694		0.407886		0.542932		0.560795		0.470679		0.327362		0.194913		0.0856029		0.0098668		-0.012889		-0.103051
145.973	-0.372476		0.40505		0.534743		0.557198		0.467631		0.325714		0.192264		0.0827508		0.0066115		-0.0182478		-0.106408
146.073	-0.365386		0.401871		0.537723		0.555363		0.468687		0.323429		0.188175		0.0827573		0.00989329		-0.01578		-0.108096
146.173	-0.367637		0.404634		0.540276		0.556087		0.466738		0.32314		0.189941		0.0821446		0.00930743		-0.0154179		-0.10357
146.273	-0.371748		0.403158		0.533156		0.555221		0.465052		0.321596		0.189839		0.0812094		0.0088073		-0.0175275		-0.105315
146.373	-0.372234		0.40288		0.533458		0.556549		0.465969		0.323451		0.190155		0.086299		0.0111161		-0.0156273		-0.108121
146.473	-0.37459		0.400278		0.530224		0.551873		0.461812		0.321665		0.185135		0.0833249		0.0112992		-0.0166323		-0.10889
146.573	-0.37258		0.400904		0.531806		0.550039		0.466571		0.322257		0.186688		0.0861301		0.012119		-0.0163333		-0.110367
146.673	-0.373191		0.398532		0.533544		0.550467		0.46509		0.320788		0.188989		0.0857395		0.00902041		-0.0184005		-0.109411
146.773	-0.372527		0.402957		0.532542		0.549981		0.463219		0.320526		0.189276		0.087595		0.00986671		-0.0149854		-0.108603
146.873	-0.373413		0.398631		0.534137		0.54755		0.465529		0.320564		0.190024		0.0879206		0.011463		-0.0108332		-0.105966
146.973	-0.372131		0.400297		0.531635		0.547795		0.466766		0.319718		0.188853		0.0868404		0.0146194		-0.0144781		-0.107984
147.073	-0.373685		0.399926		0.534858		0.549458		0.465914		0.318676		0.190284		0.0870415		0.0158238		-0.0135015		-0.107692
147.173	-0.372436		0.402188		0.53286		0.551542		0.467516		0.321965		0.191701		0.0859355		0.0139364		-0.0121664		-0.104996
147.273	-0.370465		0.400163		0.530926		0.548834		0.467141		0.321525		0.188234		0.0877901		0.0151016		-0.0143051		-0.105347
147.373	-0.369466		0.398871		0.529931		0.547903		0.464032		0.319067		0.18423		0.0863586		0.0148148		-0.0147059		-0.105522
147.473	-0.369634		0.400942		0.531663		0.547735		0.463706		0.320662		0.186411		0.0873407		0.0166377		-0.0121672		-0.104208
147.573	-0.368634		0.398962		0.532443		0.549589		0.464878		0.318481		0.187453		0.0829727		0.0186558		-0.0130132		-0.106487
147.673	-0.371741		0.398833		0.530329		0.548991		0.465286		0.320744		0.188214		0.085642		0.0155636		-0.0132247		-0.103329
147.773	-0.373255		0.400334		0.530333		0.550831		0.46382		0.321655		0.18898		0.088995		0.0142552		-0.0131604		-0.10546
147.873	-0.376006		0.394492		0.530275		0.549719		0.466209		0.321232		0.18792		0.0881161		0.0142287		-0.0127691		-0.10385
147.973	-0.372046		0.396826		0.530631		0.54897		0.461735		0.319669		0.185727		0.0923801		0.01667		-0.0160894		-0.104339
148.073	-0.373055		0.394739		0.528271		0.545682		0.463137		0.32175		0.185191		0.0912735		0.0148921		-0.0144618		-0.102711
148.173	-0.373835		0.395131		0.526442		0.547639		0.462464		0.323006		0.183705		0.0919894		0.0169632		-0.0157479		-0.103108
148.273	-0.377123		0.391558		0.523297		0.544295		0.45942		0.317423		0.180764		0.0877908		0.0134805		-0.0187585		-0.108987
148.373	-0.378921		0.389006		0.524182		0.541581		0.45674		0.3163		0.179885		0.0866451		0.0128291		-0.0207931		-0.110464
148.473	-0.381614		0.387893		0.522294		0.54238		0.456096		0.313344		0.179939		0.0851274		0.0118263		-0.0235012		-0.112861
148.573	-0.383036		0.387829		0.52019		0.54054		0.45138		0.313348		0.178338		0.0842422		0.0105504		-0.0244106		-0.112834
148.673	-0.381856		0.383015		0.517892		0.536601		0.450285		0.313972		0.17409		0.0824517		0.0102229		-0.0239671		-0.115504
148.773	-0.383337		0.384276		0.519586		0.534712		0.447941		0.311206		0.170282		0.0829727		0.0115799		-0.0255619		-0.116578
148.873	-0.384386		0.379803		0.515192		0.533729		0.450322		0.310733		0.172147		0.0821975		0.010823		-0.0243741		-0.114104
148.973	-0.385008		0.382479		0.514014		0.53093		0.447746		0.310243		0.171268		0.0863457		0.00891059		-0.0276575		-0.116069
149.073	-0.384879		0.378959		0.516135		0.528104		0.447454		0.308262		0.173816		0.0846011		0.00683953		-0.0255356		-0.116969
149.173	-0.382179		0.383642		0.515621		0.530155		0.449199		0.308738		0.173677		0.0853936		0.0108556		-0.0254258		-0.114196
149.273	-0.379429		0.382545		0.513616		0.529101		0.450079		0.307766		0.170851		0.0862868		0.0126543		-0.0274724		-0.114013
149.373	-0.383649		0.382913		0.513152		0.528592		0.446812		0.309724		0.171339		0.0873344		0.0146784		-0.0263597		-0.114403
149.473	-0.385391		0.378266		0.50829		0.528669		0.44839		0.307071		0.170444		0.082985		0.0122167		-0.0287847		-0.115101
149.573	-0.385696		0.382348		0.510764		0.524686		0.442873		0.302727		0.166543		0.0832668		0.0105831		-0.0302596		-0.11469
149.673	-0.385886		0.37854		0.50672		0.525884		0.443736		0.303002		0.16751		0.0868463		0.0108373		-0.0284917		-0.116377
149.773	-0.389975		0.376282		0.506565		0.525317		0.441067		0.300756		0.165627		0.0865859		0.00866246		-0.0290124		-0.118499
149.873	-0.391356		0.378373		0.506337		0.5241		0.442385		0.302758		0.165399		0.0861628		0.00876022		-0.0277267		-0.117555
149.973	-0.390465		0.378486		0.509246		0.525599		0.442971		0.305395		0.165002		0.0872366		0.0118851		-0.0267502		-0.117164
150.073	-0.389201		0.377333		0.511584		0.529601		0.442177		0.303908		0.164021		0.0874321		0.0120152		-0.023615		-0.115608
150.173	-0.389896		0.376536		0.509644		0.528526		0.446691		0.304564		0.162944		0.0890261		0.0125024		-0.0242613		-0.11473
150.273	-0.391777		0.372474		0.512034		0.528006		0.446682		0.304093		0.164813		0.0906223		0.0116246		-0.0236578		-0.114104
150.373	-0.391629		0.372747		0.510081		0.521919		0.445608		0.30201		0.162632		0.0896786		0.00891695		-0.0260014		-0.113648
150.473	-0.393296		0.369872		0.510568		0.522941		0.445022		0.30311		0.161526		0.089125		0.0119175		-0.0282152		-0.114397
150.573	-0.395997		0.370873		0.507899		0.521555		0.442857		0.30131		0.158719		0.088409		0.00986689		-0.0305426		-0.118108
150.673	-0.394571		0.371005		0.507841		0.519738		0.440708		0.302416		0.157527		0.088063		0.00823922		-0.0305752		-0.118499
150.773	-0.39842		0.368744		0.510796		0.517747		0.437805		0.300976		0.15993		0.0882785		0.00693702		-0.0326199		-0.119117
150.873	-0.397658		0.36866		0.507631		0.515604		0.438804		0.301489		0.157814		0.0866837		0.00514677		-0.0322903		-0.117327
150.973	-0.400323		0.36807		0.506655		0.513678		0.439487		0.299926		0.158319		0.0860975		0.00594737		-0.0358334		-0.121721
151.073	-0.401831		0.365959		0.499568		0.51339		0.434248		0.297062		0.157912		0.0825172		0.00310324		-0.0384018		-0.124391
151.173	-0.398711		0.36279		0.502946		0.511776		0.436005		0.296444		0.157733		0.0855769		0.00764728		-0.0360928		-0.124423
151.273	-0.400817		0.360979		0.50493		0.511898		0.435217		0.294326		0.156234		0.0866823		0.00358341		-0.0386653		-0.123871
151.373	-0.40172		0.360183		0.501267		0.508996		0.432457		0.292218		0.151966		0.0831033		0.00332498		-0.0386969		-0.126897
151.473	-0.401286		0.360986		0.50598		0.511505		0.434932		0.292084		0.155114		0.0848832		0.00454166		-0.0380446		-0.125691
151.573	-0.402338		0.36206		0.504351		0.516679		0.435006		0.29392		0.158188		0.0843784		0.00849365		-0.0376714		-0.122861
151.673	-0.397487		0.365454		0.504476		0.513716		0.434085		0.294425		0.154196		0.0850235		0.0108495		-0.036223		-0.125986
151.773	-0.40019		0.36147		0.503061		0.512245		0.43409		0.293644		0.15593		0.0845944		0.0101601		-0.0379155		-0.121272
151.873	-0.399155		0.36296		0.504447		0.51246		0.433646		0.291973		0.156176		0.0835912		0.0119177		-0.0363041		-0.122958
151.973	-0.401472		0.362953		0.505925		0.513551		0.435289		0.292635		0.157173		0.085121		0.00954122		-0.0344		-0.122568
152.073	-0.403647		0.36266		0.505106		0.512278		0.436076		0.290258		0.155454		0.0843399		0.00628614		-0.0383063		-0.124834
152.173	-0.40397		0.361741		0.505099		0.510889		0.434408		0.292894		0.152068		0.0856732		0.00638281		-0.0390114		-0.125433
152.273	-0.405483		0.362419		0.502554		0.504795		0.432766		0.292488		0.152512		0.081221		0.0051469		-0.0424565		-0.126252
152.373	-0.40838		0.361395		0.503648		0.507922		0.434385		0.291219		0.154467		0.0798151		0.0057002		-0.0401769		-0.12721
152.473	-0.408883		0.358617		0.498785		0.506398		0.43172		0.292016		0.15298		0.0776015		0.00553732		-0.0404556		-0.124065
152.573	-0.410001		0.354704		0.503141		0.506913		0.429006		0.290258		0.151352		0.075974		0.00400771		-0.0423739		-0.126799
152.673	-0.410412		0.354445		0.500601		0.504023		0.426957		0.286993		0.150799		0.0751938		0.00232082		-0.0413437		-0.129241
152.773	-0.413081		0.353915		0.50273		0.504856		0.427981		0.289103		0.151847		0.0778683		0.00290077		-0.0420659		-0.124905
152.873	-0.415249		0.35359		0.499579		0.505096		0.428658		0.288641		0.148716		0.0773738		0.00435942		-0.044547		-0.126962
152.973	-0.414264		0.354252		0.500666		0.50604		0.428475		0.288067		0.148087		0.0795102		0.00290693		-0.0451186		-0.125666
153.073	-0.414291		0.352055		0.499741		0.501314		0.424677		0.286028		0.145955		0.0765338		0.000980118		-0.0456831		-0.126956
153.173	-0.41787		0.349283		0.496397		0.50317		0.425355		0.288398		0.146965		0.0775062		0.00208786		-0.0445877		-0.125822
153.273	-0.418329		0.351822		0.497223		0.50272		0.427069		0.286401		0.149263		0.076788		0.00185915		-0.0420985		-0.124553
153.373	-0.418954		0.349846		0.500706		0.501639		0.426239		0.28811		0.149123		0.0790979		0.00433294		-0.0453374		-0.126083
153.473	-0.420579		0.351218		0.500511		0.500559		0.425633		0.28518		0.150067		0.0749386		0.00153347		-0.046542		-0.127255
153.573	-0.421095		0.350622		0.498315		0.501509		0.423928		0.286325		0.150115		0.0773097		-0.000387257		-0.0472581		-0.127483
153.673	-0.420275		0.347391		0.496174		0.501958		0.422245		0.284077		0.147805		0.075583		0.000485262		-0.0455557		-0.127451
153.773	-0.419068		0.348863		0.498985		0.496887		0.423407		0.28505		0.149621		0.0752831		0.00189753		-0.0454677		-0.127978
153.873	-0.416117		0.349364		0.50054		0.499281		0.424421		0.282744		0.147973		0.0720636		0.00518348		-0.0436397		-0.129794
153.973	-0.419976		0.350888		0.4998		0.497926		0.421746		0.282445		0.149104		0.0761428		0.00622112		-0.0435156		-0.128586
154.073	-0.41847		0.350856		0.500863		0.49705		0.420706		0.283651		0.153057		0.0745096		0.00449051		-0.0430581		-0.129794
154.173	-0.414064		0.351903		0.50575		0.500195		0.424905		0.286358		0.153941		0.07643		0.00781042		-0.0377195		-0.128751
154.273	-0.417846		0.354084		0.502041		0.49828		0.424019		0.282895		0.15591		0.0770494		0.0066114		-0.0396158		-0.125303
154.373	-0.417749		0.35943		0.503895		0.501775		0.424227		0.283103		0.15714		0.0828034		0.00958001		-0.0405777		-0.123133
154.473	-0.417383		0.35392		0.503675		0.49565		0.4237		0.279256		0.154962		0.077641		0.00680144		-0.0367166		-0.12152
154.573	-0.417776		0.356144		0.50676		0.499757		0.425474		0.279337		0.155291		0.080595		0.00955973		-0.0338626		-0.123147
154.673	-0.410509		0.356411		0.510557		0.503332		0.428078		0.282495		0.158416		0.083103		0.0165725		-0.0288497		-0.118863
154.773	-0.409799		0.361685		0.515131		0.506516		0.432332		0.28697		0.161443		0.0839496		0.0169279		-0.0245046		-0.115341
154.873	-0.41514		0.358565		0.508217		0.505883		0.427026		0.284464		0.163696		0.0855444		0.0126664		-0.0317633		-0.112666
154.973	-0.410333		0.355961		0.511422		0.500148		0.427275		0.280662		0.159881		0.0830114		0.0131608		-0.0300909		-0.115009
155.073	-0.411889		0.355857		0.511421		0.503918		0.42855		0.282478		0.161378		0.0839816		0.0135453		-0.0299078		-0.113687
155.173	-0.413236		0.358239		0.513545		0.501568		0.425879		0.281779		0.161519		0.0836379		0.0139898		-0.0281134		-0.112178
155.273	-0.41425		0.358833		0.506994		0.500423		0.423706		0.276346		0.161849		0.0798866		0.0124773		-0.0301619		-0.112788
155.373	-0.416783		0.356773		0.510296		0.498461		0.424671		0.278521		0.158695		0.0822117		0.0105393		-0.0301213		-0.118389
155.473	-0.417857		0.353785		0.507255		0.497609		0.425769		0.27706		0.160375		0.0802448		0.0129971		-0.0297388		-0.117203
155.573	-0.416617		0.358532		0.511383		0.496327		0.426191		0.279825		0.162192		0.0831477		0.0159541		-0.0280685		-0.11482
155.673	-0.418973		0.358462		0.509767		0.496595		0.427748		0.279235		0.164243		0.080869		0.0143387		-0.0285608		-0.114755
155.773	-0.417797		0.355301		0.507887		0.496887		0.425086		0.277393		0.161883		0.0806389		0.0146955		-0.029917		-0.116806
155.873	-0.416918		0.357522		0.50995		0.498048		0.426077		0.28121		0.16407		0.082712		0.0144241		-0.0330907		-0.114505
155.973	-0.41853		0.355419		0.508998		0.498807		0.424026		0.278963		0.162796		0.0831681		0.0150751		-0.0341702		-0.114267
156.073	-0.422647		0.356141		0.505172		0.492862		0.419501		0.277205		0.164276		0.0807388		0.0130243		-0.0363225		-0.112802
156.173	-0.420756		0.355874		0.508707		0.498053		0.423358		0.278101		0.165639		0.0833959		0.0161168		-0.0329514		-0.113583
156.273	-0.421225		0.356069		0.510178		0.498447		0.420744		0.280194		0.166571		0.0797175		0.0155635		-0.030394		-0.113811
156.373	-0.422166		0.355623		0.508048		0.49399		0.418536		0.280245		0.165409		0.07986		0.014827		-0.0317509		-0.113746
156.473	-0.423278		0.35411		0.506957		0.495987		0.418557		0.279418		0.162595		0.077862		0.0160517		-0.032221		-0.11458
156.573	-0.426581		0.354432		0.505479		0.494419		0.414036		0.277925		0.164308		0.07632		0.0155515		-0.0318237		-0.115763
156.673	-0.420997		0.3521		0.502535		0.494348		0.415786		0.278177		0.162929		0.0762792		0.019071		-0.0302047		-0.113986
156.773	-0.420198		0.35333		0.508387		0.498787		0.418231		0.277463		0.164815		0.0778292		0.0238314		-0.0277922		-0.11139
156.873	-0.420808		0.354572		0.509266		0.500923		0.419149		0.28033		0.167708		0.0768203		0.0165016		-0.027043		-0.108701
156.973	-0.419636		0.358329		0.509006		0.501346		0.417151		0.277498		0.167401		0.077146		0.0188125		-0.0269778		-0.107919
157.073	-0.417115		0.359634		0.511248		0.500923		0.420436		0.27952		0.166522		0.0806494		0.0242752		-0.0243373		-0.104046
157.173	-0.419668		0.355904		0.509494		0.502722		0.418444		0.281093		0.168951		0.0774063		0.0219823		-0.0291427		-0.105392
157.273	-0.42368		0.354484		0.505484		0.50203		0.41426		0.279386		0.16299		0.0755183		0.0178359		-0.031633		-0.104501
157.373	-0.425491		0.350974		0.50521		0.494023		0.412942		0.275952		0.158964		0.073012		0.0157323		-0.0343512		-0.108505
157.473	-0.424161		0.350686		0.503778		0.495553		0.413692		0.274439		0.157438		0.074613		0.0154718		-0.0340032		-0.108147
157.573	-0.423515		0.350085		0.505009		0.496242		0.413521		0.275809		0.161043		0.0743729		0.0178096		-0.0278141		-0.106904
157.673	-0.422288		0.356229		0.505751		0.497985		0.413257		0.279815		0.162967		0.0778029		0.0187596		-0.0266791		-0.106819
157.773	-0.425315		0.351501		0.505074		0.497896		0.414156		0.280584		0.166105		0.0757788		0.0193335		-0.0280848		-0.105146
157.873	-0.425581		0.34899		0.505458		0.495955		0.411363		0.277042		0.165219		0.0744055		0.0174515		-0.0273687		-0.102861
157.973	-0.426764		0.349694		0.500081		0.495389		0.40707		0.275425		0.162463		0.0764174		0.0170811		-0.027743		-0.104599
158.073	-0.428895		0.347195		0.498095		0.492681		0.408354		0.274761		0.162671		0.0741367		0.0157772		-0.0296614		-0.105191
158.173	-0.42866		0.345167		0.495237		0.490584		0.408974		0.27173		0.161212		0.0718666		0.0151993		-0.0312808		-0.105075
158.273	-0.430801		0.349152		0.496474		0.491593		0.410995		0.275937		0.162095		0.0743788		0.0182713		-0.0283615		-0.102391
158.373	-0.428549		0.348907		0.495145		0.490013		0.410191		0.27561		0.162795		0.0738848		0.019242		-0.0270107		-0.0999766
158.473	-0.428127		0.350467		0.494592		0.490219		0.412799		0.275909		0.165236		0.0784215		0.0186946		-0.0285349		-0.0993256
158.573	-0.428541		0.346195		0.49575		0.490643		0.412278		0.276428		0.161497		0.0777199		0.0206298		-0.0275803		-0.100041
158.673	-0.427164		0.347539		0.495184		0.491933		0.411416		0.276092		0.165686		0.07701		0.0193008		-0.0278953		-0.0997548
158.773	-0.426434		0.345531		0.494671		0.489778		0.410815		0.274823		0.161786		0.0783768		0.019138		-0.0290023		-0.10051
158.873	-0.42837		0.347355		0.498824		0.491164		0.41273		0.273148		0.163781		0.0787268		0.0154453		-0.0252406		-0.101858
158.973	-0.425293		0.346102		0.499954		0.491413		0.410478		0.272896		0.162823		0.0793086		0.0165541		-0.0244837		-0.0994232
159.073	-0.427441		0.344816		0.496565		0.492226		0.410435		0.273445		0.167069		0.0795222		0.0157382		-0.0281991		-0.100569
159.173	-0.431895		0.344004		0.493844		0.491874		0.405833		0.271938		0.164852		0.0778031		0.014235		-0.0307474		-0.10359
159.273	-0.431906		0.344243		0.493349		0.489114		0.405125		0.272843		0.158904		0.0763443		0.0134148		-0.0293219		-0.106084
159.373	-0.430041		0.342731		0.496501		0.48826		0.40637		0.271931		0.160494		0.0746274		0.0144567		-0.0281173		-0.104788
159.473	-0.426161		0.342165		0.495373		0.487154		0.407349		0.272149		0.162107		0.0778356		0.014886		-0.026799		-0.101533
159.573	-0.423413		0.341122		0.496565		0.489243		0.406919		0.273445		0.161785		0.074737		0.0156612		-0.026506		-0.100817
159.673	-0.425405		0.339306		0.495894		0.487056		0.405568		0.270818		0.161183		0.0734349		0.013004		-0.0261968		-0.102418
159.773	-0.422984		0.340337		0.49566		0.487414		0.407808		0.26868		0.161151		0.0728288		0.0131545		-0.0287349		-0.101702
159.873	-0.425695		0.340031		0.494384		0.485083		0.405842		0.273319		0.164107		0.0745882		0.0149388		-0.025648		-0.0991956
159.973	-0.425445		0.335383		0.49232		0.483434		0.403876		0.272843		0.161737		0.0745987		0.0136101		-0.0241146		-0.10109
160.073	-0.426673		0.333965		0.490321		0.486437		0.401337		0.271215		0.160516		0.071905		0.0103229		-0.0274341		-0.104339
160.173	-0.426167		0.331611		0.489703		0.483501		0.402996		0.269359		0.15809		0.0722745		0.0117519		-0.0281509		-0.104476
160.273	-0.42733		0.335212		0.489156		0.483996		0.398527		0.271004		0.159979		0.0746401		0.0121129		-0.0296168		-0.102034
160.373	-0.429818		0.331045		0.488478		0.484087		0.402551		0.272984		0.158547		0.072068		0.013187		-0.0311609		-0.101956
160.473	-0.426897		0.332913		0.482405		0.48341		0.399335		0.269291		0.158748		0.0706013		0.00986701		-0.0329187		-0.101799
160.573	-0.425483		0.331118		0.485581		0.484094		0.400291		0.270021		0.155161		0.0730445		0.0127007		-0.0331143		-0.104762
160.673	-0.427252		0.329461		0.480842		0.480741		0.396828		0.2684		0.156432		0.0714166		0.00947624		-0.0359137		-0.102965
160.773	-0.426114		0.328672		0.483387		0.478098		0.396503		0.266382		0.156447		0.067836		0.00973661		-0.0348333		-0.107594
160.873	-0.427943		0.327449		0.482639		0.481523		0.394708		0.269203		0.158367		0.0692356		0.00902051		-0.0385726		-0.107073
160.973	-0.425484		0.328253		0.481233		0.48033		0.394566		0.266626		0.15546		0.0684545		0.00931338		-0.0382087		-0.108277
161.073	-0.42501		0.329035		0.481304		0.479471		0.394501		0.267146		0.155454		0.0644832		0.0115596		-0.0365031		-0.10857
161.173	-0.425876		0.329165		0.482118		0.478756		0.390822		0.269523		0.156658		0.0652319		0.0102249		-0.0379599		-0.107073
161.273	-0.426929		0.326649		0.478375		0.477817		0.387942		0.269799		0.155454		0.0659158		0.00921607		-0.0386692		-0.106682
161.373	-0.429011		0.325122		0.479162		0.478007		0.390692		0.266428		0.155064		0.0686825		0.0102513		-0.0384947		-0.107138
161.473	-0.428068		0.327504		0.480373		0.477616		0.388056		0.268612		0.157016		0.0701087		0.0106808		-0.0370038		-0.105771
161.573	-0.4278		0.329098		0.482802		0.47804		0.388863		0.27268		0.158383		0.0727452		0.0133823		-0.0351494		-0.10206
161.673	-0.425046		0.327863		0.478401		0.479235		0.388576		0.272549		0.159165		0.0705441		0.0110712		-0.0359282		-0.102392
161.773	-0.427753		0.32692		0.479364		0.478789		0.390969		0.272351		0.156724		0.0701471		0.0123408		-0.0317144		-0.101737
161.873	-0.428944		0.322622		0.478993		0.477712		0.384963		0.271443		0.155649		0.0678362		0.00844077		-0.0333582		-0.101211
161.973	-0.430269		0.320896		0.474626		0.474686		0.382148		0.268464		0.153468		0.068195		0.00744979		-0.0348719		-0.105641
162.073	-0.428901		0.318879		0.473525		0.474713		0.382993		0.264461		0.155063		0.0695938		0.00755558		-0.0349045		-0.105934
162.173	-0.431382		0.317284		0.473328		0.472922		0.382776		0.265227		0.152915		0.0665993		0.00775097		-0.0334882		-0.104432
162.273	-0.426023		0.318926		0.473681		0.474784		0.383203		0.265889		0.15394		0.0662287		0.00828419		-0.0349206		-0.103037
162.373	-0.428098		0.317257		0.473037		0.469771		0.381561		0.265665		0.151385		0.0657865		0.00863002		-0.0349694		-0.103752
162.473	-0.42747		0.315759		0.477008		0.470031		0.384019		0.269132		0.150311		0.0719314		0.00872769		-0.0340418		-0.103232
162.573	-0.427781		0.313865		0.473395		0.471275		0.386048		0.269995		0.14966		0.0693394		0.00745798		-0.0307968		-0.0992809
162.673	-0.425794		0.31238		0.473197		0.46938		0.384741		0.268611		0.149627		0.0690993		0.0046911		-0.033163		-0.100042
162.773	-0.433069		0.311126		0.46551		0.467655		0.379314		0.266538		0.149979		0.0670997		0.00127213		-0.0384536		-0.0979583
162.873	-0.433803		0.310223		0.46678		0.466222		0.378739		0.266853		0.147869		0.0671517		0.00120806		-0.0378178		-0.0981871
162.973	-0.434578		0.306034		0.464376		0.46427		0.377411		0.262068		0.146095		0.0669572		0.00293224		-0.0376226		-0.102276
163.073	-0.432173		0.309643		0.464164		0.462545		0.378994		0.259837		0.145965		0.0684424		0.00289047		-0.0346137		-0.104176
163.173	-0.434488		0.30726		0.461389		0.461952		0.377682		0.263028		0.147099		0.0646132		0.00176137		-0.0380823		-0.10474
163.273	-0.431704		0.305758		0.464487		0.461594		0.376753		0.260817		0.147505		0.0666438		0.000550743		-0.0338343		-0.100758
163.373	-0.433901		0.309711		0.462033		0.46451		0.37808		0.261612		0.149704		0.0651341		-0.00152658		-0.0364571		-0.0997694
163.473	-0.433267		0.30793		0.463688		0.462967		0.375624		0.258068		0.146128		0.0660332		4.8246e-05		-0.0383286		-0.101637
163.573	-0.43698		0.304217		0.461584		0.462532		0.374282		0.256107		0.147857		0.0655695		0.000795022		-0.0373073		-0.100477
163.673	-0.435575		0.303228		0.461324		0.462681		0.37369		0.258797		0.144317		0.0672501		0.00133828		-0.0344813		-0.101104
163.773	-0.43903		0.301525		0.464209		0.462257		0.373026		0.256518		0.144193		0.0672504		0.000361716		-0.0344488		-0.098642
163.873	-0.439845		0.304229		0.459724		0.462101		0.370913		0.255961		0.143638		0.0656875		0.000687291		-0.0362818		-0.10066
163.973	-0.441957		0.299591		0.459903		0.459309		0.369566		0.254276		0.139617		0.0625624		0.000947372		-0.0387356		-0.0996837
164.073	-0.446714		0.298387		0.458252		0.456784		0.369777		0.254591		0.137762		0.0622695		-0.00217724		-0.0405625		-0.1032
164.173	-0.442657		0.297038		0.462034		0.459875		0.370201		0.253796		0.138658		0.0665339		-0.00139612		-0.0408289		-0.10467
164.273	-0.444701		0.297595		0.460764		0.461547		0.370591		0.2531		0.13964		0.0661108		-0.00133107		-0.0399825		-0.104306
164.373	-0.449074		0.296962		0.458746		0.460414		0.371356		0.25367		0.138684		0.0652767		-0.000842719		-0.0403244		-0.103323
164.473	-0.446315		0.293782		0.458266		0.459189		0.369258		0.251473		0.136639		0.0646805		4.03817e-05		-0.0380875		-0.104404
164.573	-0.451735		0.294122		0.453798		0.459389		0.368005		0.248228		0.134314		0.0652319		-0.00429939		-0.0393793		-0.103232
164.673	-0.451232		0.293096		0.454937		0.459321		0.365676		0.249031		0.136052		0.0592095		-0.00432588		-0.0413175		-0.103232
164.773	-0.456805		0.28835		0.44976		0.453104		0.365236		0.248657		0.134914		0.0570287		-0.00549666		-0.0431563		-0.103173
164.873	-0.458542		0.287036		0.447625		0.451444		0.36274		0.246785		0.132733		0.0547624		-0.00403378		-0.0451582		-0.107014
164.973	-0.457874		0.288997		0.450146		0.453558		0.36592		0.246801		0.130861		0.055401		-0.00455268		-0.0401619		-0.105055
165.073	-0.457188		0.289873		0.446871		0.454341		0.364455		0.246807		0.131202		0.0560844		-0.00399418		-0.0387294		-0.105114
165.173	-0.456785		0.289196		0.446533		0.455936		0.367076		0.24838		0.13257		0.0587534		-0.00175429		-0.0362718		-0.0996837
165.273	-0.459579		0.288766		0.449534		0.454569		0.365041		0.25074		0.135109		0.0571917		-0.00234119		-0.034042		-0.100953
165.373	-0.459501		0.290222		0.447601		0.454699		0.366337		0.24964		0.133758		0.0569903		-0.00354972		-0.0327785		-0.09842
165.473	-0.457327		0.289184		0.446649		0.451074		0.363805		0.248787		0.134419		0.0584932		-0.00338184		-0.0345363		-0.100927
165.573	-0.458162		0.289721		0.445237		0.449731		0.365906		0.248858		0.13353		0.0585852		-0.002417		-0.0346991		-0.103036
165.673	-0.458868		0.289705		0.444657		0.45274		0.365585		0.248901		0.137219		0.0619441		-0.00051725		-0.0311283		-0.102196
165.773	-0.462377		0.287281		0.440811		0.452618		0.366642		0.245083		0.133677		0.0607454		-0.00249692		-0.0341009		-0.0982778
165.873	-0.465562		0.28661		0.441102		0.452199		0.362587		0.242427		0.130177		0.0578307		-0.00567269		-0.0360074		-0.101924
165.973	-0.466589		0.283676		0.439404		0.448795		0.359555		0.24467		0.127648		0.0555964		-0.00491186		-0.0391628		-0.105197
166.073	-0.467279		0.28395		0.437431		0.447407		0.363395		0.24557		0.128012		0.0560908		-0.00515981		-0.0380394		-0.10665
166.173	-0.465437		0.286179		0.441851		0.447603		0.365228		0.24897		0.131121		0.0579402		3.6087e-05		-0.033639		-0.103551
166.273	-0.464298		0.287411		0.44063		0.450695		0.361434		0.248592		0.132873		0.0589371		-0.00247643		-0.0362614		-0.0996499
166.373	-0.463178		0.286207		0.440419		0.447903		0.359514		0.250095		0.131827		0.0603237		-0.0033106		-0.03511		-0.097932
166.473	-0.464518		0.285791		0.441799		0.449302		0.360745		0.249465		0.130727		0.0612603		-0.000875163		-0.031863		-0.098473
166.573	-0.468399		0.283807		0.438965		0.449029		0.361216		0.250138		0.133058		0.0599888		0.00130561		-0.0324978		-0.0973074
166.673	-0.467071		0.285931		0.434176		0.446919		0.361011		0.2499		0.134116		0.060519		-0.00123339		-0.0352259		-0.0982187
166.773	-0.467606		0.283883		0.43303		0.444088		0.359833		0.249172		0.134781		0.0584288		-0.00416318		-0.0354619		-0.0975677
166.873	-0.468289		0.284844		0.431174		0.44641		0.360561		0.250707		0.133269		0.0575482		-0.00393525		-0.0333908		-0.0952243
166.973	-0.469117		0.281363		0.429384		0.446047		0.36094		0.246645		0.129624		0.0574519		-0.00351195		-0.0323162		-0.100302
167.073	-0.467884		0.281036		0.432183		0.448899		0.364351		0.251521		0.134442		0.063474		0.000296533		-0.0295822		-0.0976003
167.173	-0.469969		0.280075		0.429363		0.446301		0.360223		0.245076		0.130291		0.0599197		-0.00579079		-0.0343024		-0.0975022
167.273	-0.471403		0.28033		0.429117		0.448221		0.360354		0.244425		0.129803		0.059698		-0.00575806		-0.0361904		-0.0994557
167.373	-0.473773		0.28057		0.424137		0.450695		0.362209		0.242309		0.129001		0.0619115		-0.00555066		-0.0361577		-0.101441
167.473	-0.470574		0.283357		0.428082		0.448319		0.363853		0.242846		0.130259		0.0642228		-0.00569295		-0.0337002		-0.100725
167.573	-0.475694		0.2782		0.422874		0.444966		0.362437		0.240356		0.127882		0.061944		-0.00517232		-0.032805		-0.0988759
167.673	-0.476936		0.279271		0.422066		0.444262		0.362394		0.237931		0.126216		0.0576595		-0.00702161		-0.0341823		-0.101833
167.773	-0.478607		0.282035		0.423504		0.443312		0.360327		0.239998		0.12848		0.0574193		-0.00842738		-0.0336512		-0.104756
167.873	-0.477579		0.279392		0.423179		0.442844		0.360679		0.238136		0.124003		0.0565081		-0.00696272		-0.0337815		-0.104012
167.973	-0.480661		0.279593		0.421476		0.443599		0.360767		0.235689		0.125766		0.053102		-0.00776431		-0.0336554		-0.103427
168.073	-0.47961		0.279887		0.422047		0.442862		0.360813		0.236974		0.127764		0.053924		-0.00909047		-0.0361536		-0.100935
168.173	-0.479505		0.280247		0.422738		0.441927		0.360071		0.234181		0.12787		0.0539627		-0.0070662		-0.0346502		-0.102202
168.273	-0.475815		0.283201		0.421148		0.44587		0.361688		0.236383		0.128169		0.0562811		-0.00605123		-0.0361904		-0.101317
168.373	-0.478283		0.282452		0.421805		0.447831		0.361132		0.23849		0.130897		0.0578425		-0.00696259		-0.0358161		-0.101702
168.473	-0.47454		0.279637		0.422287		0.444035		0.362681		0.235717		0.129786		0.0576592		-0.00675508		-0.0341946		-0.102841
168.573	-0.47664		0.279248		0.419489		0.444511		0.363684		0.234871		0.129895		0.0586886		-0.00546534		-0.0372159		-0.101735
168.673	-0.478491		0.276202		0.419208		0.443528		0.363218		0.232804		0.129354		0.0568985		-0.00652718		-0.0384038		-0.103818
168.773	-0.481269		0.277569		0.418049		0.441972		0.360461		0.234576		0.127773		0.0572564		-0.00269841		-0.0407965		-0.103102
168.873	-0.48168		0.280721		0.419449		0.439784		0.361424		0.233237		0.128267		0.0565344		-0.00635016		-0.0410305		-0.105191
168.973	-0.478426		0.286223		0.421089		0.440584		0.36344		0.230461		0.132154		0.0567418		-0.00448862		-0.037356		-0.1004
169.073	-0.476815		0.284975		0.425732		0.441676		0.364983		0.235603		0.13424		0.0605116		-0.00260084		-0.0360013		-0.10053
169.173	-0.477743		0.285317		0.419358		0.439075		0.365295		0.235213		0.131176		0.0582332		-0.00351199		-0.0395105		-0.100432
169.273	-0.47687		0.285134		0.426129		0.441672		0.366913		0.235697		0.129536		0.0608044		0.000263667		-0.0401779		-0.10245
169.373	-0.475484		0.284769		0.423921		0.440051		0.366522		0.233894		0.131209		0.0596007		-0.00172167		-0.0411546		-0.100856
169.473	-0.47523		0.286228		0.420328		0.438065		0.365513		0.235815		0.134973		0.0615274		4.62217e-06		-0.0407639		-0.100823
169.573	-0.474421		0.287632		0.422711		0.436307		0.369566		0.23671		0.133725		0.0625621		0.00231476		-0.0377854		-0.101149
169.673	-0.477025		0.288708		0.42092		0.441548		0.368612		0.238354		0.130838		0.0617493		0.000615955		-0.0393316		-0.100595
169.773	-0.477748		0.288777		0.421636		0.441646		0.367548		0.238821		0.131268		0.0642875		0.00198905		-0.0409103		-0.100595
169.873	-0.475722		0.287839		0.420048		0.438802		0.36874		0.238488		0.132851		0.0618671		-0.00111538		-0.0389043		-0.101323
169.973	-0.478132		0.289221		0.41773		0.436606		0.368003		0.237426		0.130615		0.0616511		0.00133207		-0.0410406		-0.101637
170.073	-0.478262		0.29027		0.418524		0.438456		0.364292		0.23837		0.130714		0.0610652		-0.00149372		-0.0421146		-0.102776
170.173	-0.47851		0.288783		0.420224		0.435721		0.367564		0.237052		0.130541		0.0607396		0.00120794		-0.0411545		-0.104404
170.273	-0.474481		0.291709		0.423354		0.436417		0.370255		0.240675		0.133213		0.0622105		0.00349265		-0.0383002		-0.100843
170.373	-0.477214		0.292391		0.426383		0.438911		0.369096		0.243194		0.137203		0.0645214		0.00564116		-0.0371284		-0.0987134
170.473	-0.476954		0.293226		0.425711		0.439797		0.366718		0.242586		0.138651		0.0670549		0.00296579		-0.0380949		-0.0981798
170.573	-0.477839		0.290016		0.419885		0.437349		0.367873		0.240942		0.136846		0.0623998		0.000491863		-0.0403245		-0.0999774
170.673	-0.477129		0.29378		0.422509		0.438293		0.366663		0.243253		0.137577		0.0645157		0.00117547		-0.0412684		-0.0987071
170.773	-0.47993		0.28962		0.424833		0.436887		0.364752		0.243688		0.138566		0.0667946		0.000394355		-0.0411646		-0.100009
[truncated: 116 more rows]

## Sheet: Fig.3a_A07_sensorgram
-30.0433	-0.272966		-0.416281		-0.375761		-0.207775		-0.242959		-0.134038		-0.159867		-0.137988		-0.0191675		-0.0375492		-0.0623822
-29.9433	-0.250691		-0.411291		-0.349585		-0.177868		-0.217636		-0.133134		-0.111348		-0.107428		0.00569411		-0.0323291		-0.0792548
-29.8433	-0.215797		-0.376117		-0.318741		-0.156866		-0.179459		-0.0901279		-0.0692378		-0.0481697		0.0423489		0.00792023		-0.0766179
-29.7433	-0.193872		-0.348886		-0.30253		-0.134073		-0.163739		-0.0650229		-0.0367238		-0.0136288		0.0641731		0.0364406		-0.052909
-29.6433	-0.192096		-0.337342		-0.302128		-0.123507		-0.164537		-0.0614236		-0.0262858		0.00565841		0.0653821		0.048461		-0.0487779
-29.5433	-0.194065		-0.339923		-0.298608		-0.120616		-0.164258		-0.063046		-0.0209877		0.0139889		0.0685161		0.0546653		-0.0397932
-29.4433	-0.185908		-0.32614		-0.284682		-0.116194		-0.153826		-0.0528752		-0.0172291		0.0267019		0.0810853		0.0685586		-0.0109499
-29.3433	-0.19955		-0.333257		-0.292265		-0.116268		-0.165983		-0.0615429		-0.0185326		0.0239504		0.074557		0.0615505		0.00237701
-29.2433	-0.203049		-0.345701		-0.296849		-0.123943		-0.171122		-0.0697413		-0.0303835		0.0186343		0.0693665		0.0609961		-0.00371716
-29.1433	-0.205233		-0.356041		-0.310508		-0.127495		-0.181369		-0.07459		-0.0390617		0.00595177		0.0608852		0.0526107		-0.000563626
-29.0433	-0.18976		-0.370672		-0.318164		-0.140371		-0.186694		-0.0848346		-0.0490936		-0.00509479		0.0582775		0.0476989		-0.00327898
-28.9433	-0.176326		-0.378379		-0.319531		-0.136875		-0.186263		-0.0894938		-0.0527092		-0.00842532		0.0563626		0.0486129		-0.00606709
-28.8433	-0.166767		-0.382991		-0.320944		-0.138458		-0.184136		-0.087906		-0.048628		-0.00140551		0.0580944		0.0512611		-0.00631454
-28.7433	-0.159173		-0.379289		-0.319708		-0.139822		-0.181238		-0.0857806		-0.0460731		-0.00524896		0.0614548		0.0529895		-0.00259478
-28.6433	-0.1349		-0.357507		-0.31808		-0.142682		-0.183779		-0.0870736		-0.0502463		-0.00591288		0.0609555		0.0499293		-0.000868884
-28.5433	-0.0931787		-0.351567		-0.298721		-0.141853		-0.184601		-0.0872997		-0.0450144		-0.0039223		0.0603095		0.0517967		-0.00499553
-28.4433	-0.0505601		-0.343047		-0.289017		-0.145517		-0.183852		-0.0833894		-0.0458985		-0.00423697		0.0618557		0.049864		-0.00560949
-28.3433	-0.0111592		-0.316927		-0.284961		-0.146323		-0.188196		-0.0874762		-0.0468768		-0.00531596		0.0654984		0.0507516		-0.00591448
-28.2433	0.0222761		-0.257655		-0.271689		-0.151067		-0.188294		-0.0847736		-0.0492351		-0.00317737		0.06899		0.0558099		-0.00988844
-28.1433	0.051624		-0.215968		-0.243129		-0.147549		-0.197087		-0.0878049		-0.052013		-0.00643743		0.0654602		0.056422		-0.00896532
-28.0433	0.0781293		-0.192192		-0.214978		-0.146395		-0.192912		-0.0949697		-0.0536703		-0.0100903		0.0630146		0.0529761		-0.00887202
-27.9433	0.107846		-0.168555		-0.181018		-0.148513		-0.182137		-0.0851296		-0.0617284		-0.00991411		0.0601484		0.0567602		-0.00508375
-27.8433	0.130542		-0.141207		-0.148137		-0.121804		-0.177935		-0.080724		-0.0596143		-0.0175502		0.0514417		0.0521477		-0.00776251
-27.7433	0.157571		-0.120696		-0.120664		-0.0851535		-0.174144		-0.0813616		-0.0460688		-0.0208283		0.0534192		0.0516883		-0.0086127
-27.6433	0.17587		-0.102617		-0.0975834		-0.0558845		-0.176135		-0.081037		-0.0438299		-0.0182767		0.0478439		0.0521317		-0.0103505
-27.5433	0.194527		-0.0812039		-0.0800604		-0.0321902		-0.141974		-0.0804637		-0.0408884		-0.0154511		0.0444396		0.0499582		-0.0101361
-27.4433	0.220338		-0.0639708		-0.050905		-0.00486334		-0.0886503		-0.0662164		-0.0411972		-0.00440388		0.0543272		0.0547188		-0.0144289
-27.3433	0.237533		-0.0438318		-0.0294544		0.0202537		-0.0524934		-0.0245641		-0.0056365		0.00812786		0.0560743		0.0539194		-0.00648676
-27.2433	0.244332		-0.0245625		-0.0128088		0.0354775		-0.0318789		0.00267288		0.0273481		0.0202477		0.0595993		0.0506126		-0.000987533
-27.1433	0.262418		-0.0127895		0.00475559		0.0482373		-0.00192699		0.0231874		0.0601788		0.0532862		0.0822864		0.0544644		0.00098594
-27.0433	0.282716		0.00777256		0.0342626		0.0638104		0.0229041		0.0518129		0.0887663		0.0976164		0.106674		0.0709093		0.00608494
-26.9433	0.292875		0.0307006		0.0532201		0.0870074		0.0417506		0.0780918		0.109943		0.1332		0.13333		0.0896208		0.0073131
-26.8433	0.277686		0.03159		0.0437454		0.0860115		0.0313599		0.0846467		0.110957		0.120998		0.127934		0.0850068		0.0289045
-26.7433	0.252941		0.00825544		0.021079		0.0754254		0.00804289		0.0636152		0.100408		0.100485		0.111172		0.0714356		0.0370254
-26.6433	0.231674		-0.0232292		0.00369835		0.0577816		-0.00850045		0.0434142		0.087701		0.0814147		0.0972662		0.064302		0.0320756
-26.5433	0.214439		-0.0395081		-0.0151234		0.0401173		-0.0188257		0.0275146		0.0653815		0.0769336		0.0881251		0.0554865		0.0313924
-26.4433	0.201094		-0.0548117		-0.0276674		0.0346742		-0.0183051		0.0194274		0.0537911		0.0679026		0.0889784		0.0473878		0.0265058
-26.3433	0.184674		-0.0703918		-0.0392395		0.0292724		-0.0215586		0.0122248		0.0461546		0.0598265		0.0874396		0.0443199		0.0257975
-26.2433	0.167996		-0.0825759		-0.0583135		0.0202901		-0.0291211		0.00786113		0.039651		0.0490058		0.078467		0.0360765		0.0242402
-26.1433	0.156929		-0.0934489		-0.0662796		0.0112188		-0.0267718		0.00435488		0.0258764		0.0419493		0.0763986		0.0363676		0.0190218
-26.0433	0.139473		-0.0986388		-0.0739898		0.00311195		-0.032278		-0.00100274		0.0254164		0.0404061		0.0725225		0.0357946		0.0189192
-25.9433	0.12238		-0.100256		-0.0857455		-0.00919329		-0.0363026		-0.00391196		0.0248572		0.0369411		0.0698645		0.0353362		0.0143017
-25.8433	0.110875		-0.109716		-0.0929445		-0.0202779		-0.042142		-0.00899124		0.0234157		0.035492		0.0666013		0.0334854		0.0119453
-25.7433	0.093618		-0.118699		-0.0950824		-0.0285178		-0.0452209		-0.0145456		0.0212631		0.0366934		0.0634955		0.0325396		0.014729
-25.6433	0.0811382		-0.124928		-0.107121		-0.0317042		-0.0494449		-0.0151076		0.0149525		0.0331432		0.0647517		0.035107		0.0184699
-25.5433	0.0854756		-0.133575		-0.119685		-0.0337694		-0.0464654		-0.0268036		0.0142754		0.0311729		0.066158		0.0371103		0.0153529
-25.4433	0.123072		-0.152737		-0.142719		-0.0324994		-0.0502637		-0.0270993		0.0116215		0.0339231		0.05821		0.0365299		0.0153291
-25.3433	0.182054		-0.17673		-0.177407		-0.0379898		-0.0503656		-0.0278038		-0.00136964		0.0242692		0.0474778		0.0358589		0.0148411
-25.2433	0.246104		-0.197125		-0.251358		-0.0416301		-0.0539794		-0.0361666		-0.0103301		0.0158804		0.0460028		0.03158		0.012413
-25.1433	0.347589		-0.141569		-0.15711		-0.0546815		-0.0527891		-0.0343857		-0.00795397		0.00682679		0.040408		0.0265783		0.00954692
-25.0433	0.132302		-0.095653		-0.110618		-0.0589346		-0.0509117		-0.0340669		-0.00123256		0.000329797		0.0352605		0.0213734		0.0122164
-24.9433	-0.0112106		-0.0668928		-0.0375341		-0.0736226		-0.0479844		-0.0284584		-0.00374169		0.00958528		0.0321309		0.0111162		0.0104293
-24.8433	-0.185075		-0.0653114		0.0607029		-0.0871249		-0.0639071		-0.0331097		-0.0078513		0.00933679		0.0237588		0.0107745		0.00301458
-24.7433	-0.240949		-0.0185887		0.162537		-0.0922691		-0.0799469		-0.0414421		-0.0129852		0.0125571		0.0364303		0.0210639		-0.00419874
-24.6433	-0.249572		-0.0951556		-0.0191741		-0.0650855		-0.107334		-0.0584783		-0.00950961		0.00591556		0.0345122		0.0207742		0.00293559
-24.5433	-0.237742		-0.273314		-0.164542		0.00795079		-0.108983		-0.0766558		-0.0198278		-0.000721464		0.0248429		0.018681		0.0109034
-24.4433	-0.207533		-0.374762		-0.3278		0.10378		-0.0535641		-0.0759414		-0.0400568		-0.00112756		0.0257011		0.0163787		0.01224
-24.3433	-0.156536		-0.449179		-0.428312		0.224451		0.0266471		-0.0192141		-0.0388505		-0.00932736		0.0207927		0.0100969		0.00607647
-24.2433	-0.0903794		-0.468073		-0.473572		0.0515511		0.144692		0.0264478		-0.0100318		-0.0253024		0.0125656		0.00762265		0.00532871
-24.1433	-0.0291867		-0.434205		-0.484301		-0.112827		0.207742		0.132078		0.0334287		-0.0248001		-0.0469369		0.000153489		0.0029365
-24.0433	0.00822724		-0.385146		-0.440499		-0.293511		0.0305685		0.262763		0.10174		0.0263347		0.0652272		-0.0477489		0.00201672
-23.9433	0.0282311		-0.322238		-0.394845		-0.384886		-0.125081		0.158703		0.215676		0.105467		0.125323		0.0644731		0.0129852
-23.8433	0.0453364		-0.273519		-0.328278		-0.372876		-0.270383		0.00146239		0.268736		0.205605		0.186189		0.103482		0.0234864
-23.7433	-0.0141909		-0.294413		-0.327147		-0.357242		-0.437905		-0.261262		0.0346544		0.24128		0.245474		0.0814927		0.0213758
-23.6433	-0.0784084		-0.30508		-0.38263		-0.404253		-0.521287		-0.438152		-0.167967		-0.0295272		0.192096		0.119011		0.00122309
-23.5433	-0.209893		-0.353631		-0.487304		-0.426865		-0.613991		-0.600392		-0.391554		-0.306412		-0.178383		0.028519		-0.0226682
-23.4433	-0.302213		-0.452416		-0.56014		-0.506636		-0.678268		-0.70662		-0.573283		-0.565622		-0.435718		-0.267693		-0.0681812
-23.3433	-0.131875		-0.517291		-0.356956		-0.48904		-0.459078		-0.527047		-0.665524		-0.512831		-0.424558		-0.248756		-0.0530844
-23.2433	-0.00501283		-0.299131		-0.205622		-0.262613		-0.304167		-0.354833		-0.447027		-0.393518		-0.356974		-0.298688		-0.0292419
-23.1433	0.192038		-0.126929		-0.00814656		-0.107884		-0.0174818		-0.149624		-0.25803		-0.212734		-0.147556		-0.192894		-0.0804458
-23.0433	0.304442		0.0470872		0.118308		0.0729682		0.116803		0.0646774		-0.0301056		-0.0584064		-0.0144675		-0.0707961		-0.0544864
-22.9433	0.439528		0.140263		0.170584		0.175868		0.184039		0.148559		0.119638		0.0461607		0.0629349		0.0111805		-0.030231
-22.8433	0.524074		0.193562		0.194322		0.211831		0.223413		0.219249		0.197301		0.13827		0.139781		0.0740832		0.00173859
-22.7433	0.38788		0.199547		0.171437		0.212944		0.231351		0.221206		0.234556		0.206848		0.160494		0.0909832		0.0279465
-22.6433	0.260333		0.1766		0.108068		0.18086		0.177283		0.182853		0.207806		0.148985		0.16915		0.0824697		0.0245259
-22.5433	0.168355		0.142545		0.0901767		0.121504		0.132998		0.155481		0.153725		0.0991889		0.131647		0.0976172		0.0120933
-22.4433	0.212775		0.165589		0.107278		0.0797798		0.0496131		0.0794111		0.131199		0.0264055		0.0611489		0.0390532		0.0264628
-22.3433	0.181592		0.0681846		0.103461		-0.00327018		0.0352624		0.0668885		0.0706891		0.0323326		0.0590212		0.0374162		0.0115958
-22.2433	0.0319562		-0.0191812		-0.0355598		-0.0147762		0.0178434		0.0524192		0.0544265		0.045633		0.0644269		0.0362626		0.0288789
-22.1433	-0.169824		-0.027654		-0.0698104		0.0612268		0.00185922		0.0270741		0.0355817		0.0360736		0.0604522		0.0459657		0.0312092
-22.0433	-0.347113		-0.080917		-0.0226655		0.125384		0.0112639		0.00764411		0.0150079		0.00598578		0.0446129		0.0342004		0.0267115
-21.9433	-0.382973		-0.272902		-0.0852826		-0.00730973		0.088197		-0.0154325		-0.0141161		-0.0181898		0.0218787		0.0135016		0.0217539
-21.8433	-0.351179		-0.470318		-0.258351		-0.103509		0.106061		0.0437734		-0.0309073		-0.022382		0.0153359		0.0170196		0.0143628
-21.7433	-0.331539		-0.605522		-0.42748		-0.163504		-0.030203		0.112746		-0.00935515		-0.0257861		0.0069404		0.0134728		0.014061
-21.6433	-0.29368		-0.672047		-0.573628		-0.0642966		-0.113146		0.00402921		0.0998268		-0.0256976		0.00213219		0.0167643		0.00147415
-21.5433	-0.225773		-0.658998		-0.636887		-0.110619		-0.128232		-0.0776697		0.110772		0.0628502		0.0331752		0.0190405		-0.0126927
-21.4433	-0.156985		-0.592785		-0.60559		-0.279963		-0.04458		-0.145486		-0.028149		0.132495		0.132443		0.0450992		-0.0147475
-21.3433	-0.154204		-0.52252		-0.556638		-0.425677		-0.114435		-0.108184		-0.0910931		-0.00860846		0.0965933		0.109589		-0.0206408
-21.2433	-0.239798		-0.502344		-0.549355		-0.591832		-0.346336		-0.193529		-0.130101		-0.176273		-0.124379		0.0130916		-0.0592722
-21.1433	-0.250094		-0.549332		-0.588483		-0.719145		-0.511148		-0.296993		-0.125263		-0.258293		-0.208398		-0.126064		-0.0735852
-21.0433	-0.105034		-0.499938		-0.510883		-0.685927		-0.504786		-0.271443		-0.230458		-0.0530828		-0.0795472		-0.0522056		-0.028596
-20.9433	-0.0153438		-0.320804		-0.31135		-0.514696		-0.485188		-0.317812		-0.279703		-0.0184701		0.0643855		0.0109114		-0.00117409
-20.8433	0.00701268		-0.265565		-0.252916		-0.379523		-0.447397		-0.369413		-0.357599		-0.173959		-0.0142273		0.0914028		0.00106605
-20.7433	-0.10226		-0.305375		-0.287648		-0.297116		-0.549326		-0.487961		-0.45246		-0.413207		-0.291321		-0.116409		-0.0603613
-20.6433	-0.0547236		-0.233393		-0.188984		-0.286108		-0.450413		-0.481136		-0.579489		-0.462661		-0.385666		-0.266984		-0.0666428
-20.5433	0.105339		-0.0773282		-0.00590164		-0.145219		-0.239197		-0.306285		-0.469788		-0.310493		-0.306882		-0.244201		-0.0174848
-20.4433	0.256758		0.0728001		0.172753		0.0452889		0.00233587		-0.119342		-0.226965		-0.113661		-0.150436		-0.188863		-0.00505576
-20.3433	0.378744		0.197252		0.302017		0.202238		0.183354		0.0944212		-0.0250069		0.026647		0.0319026		-0.0590796		-0.0176955
-20.2433	0.428411		0.268043		0.348258		0.326166		0.251417		0.237843		0.136379		0.113986		0.109628		0.0489349		-0.0275109
-20.1433	0.410761		0.275396		0.332929		0.368797		0.25667		0.280308		0.23557		0.153654		0.166742		0.0904751		-0.0281411
-20.0433	0.40053		0.233297		0.278017		0.340178		0.282749		0.320285		0.267596		0.251089		0.233001		0.13006		-0.0288773
-19.9433	0.33521		0.192447		0.208596		0.316211		0.247738		0.307471		0.264903		0.242103		0.258568		0.123936		-0.00376302
-19.8433	0.268724		0.131867		0.148557		0.251203		0.196942		0.273516		0.208836		0.190867		0.23912		0.148583		-0.00812697
-19.7433	0.175842		0.043871		0.0598187		0.188588		0.115245		0.19966		0.160318		0.113921		0.157424		0.108367		0.0085898
-19.6433	0.118889		-0.0295697		-0.00504908		0.0965875		0.0623961		0.138682		0.0946741		0.0750888		0.112936		0.0800347		0.0173365
-19.5433	0.0990376		-0.0541133		-0.0282652		0.0406519		0.0464778		0.108637		0.0533464		0.0779768		0.114776		0.0831816		0.026841
-19.4433	0.0851895		-0.0718304		-0.0397725		0.0274586		0.031572		0.0860031		0.0457548		0.0783739		0.122406		0.0966884		0.0395567
-19.3433	0.0552211		-0.0977836		-0.0646883		0.0155363		0.00170862		0.0524747		0.0381659		0.0535967		0.102637		0.0938119		0.045196
-19.2433	0.0191461		-0.126613		-0.0921333		-0.0119483		-0.0323658		0.0180227		0.0128244		0.0205705		0.0707395		0.0687236		0.0452873
-19.1433	0.000581302		-0.148552		-0.10924		-0.0466366		-0.0566212		-0.0107885		-0.0115993		-0.0001648		0.0518999		0.048829		0.0429815
-19.0433	-0.0162578		-0.164855		-0.129244		-0.0723222		-0.0738692		-0.0264375		-0.0242953		-0.0106361		0.0361796		0.029681		0.0361794
-18.9433	-0.0325169		-0.181796		-0.146178		-0.0893476		-0.0976092		-0.0413401		-0.0289508		-0.018835		0.0199437		0.0154633		0.0221143
-18.8433	-0.0429541		-0.197481		-0.154234		-0.098593		-0.107054		-0.0558088		-0.0297359		-0.0284143		0.0153796		0.00723015		0.00712332
-18.7433	-0.0452498		-0.202486		-0.158879		-0.101475		-0.106738		-0.0679616		-0.0330115		-0.0331682		0.00802174		-0.00112482		-0.00210654
-18.6433	-0.0446438		-0.199161		-0.161101		-0.105684		-0.105762		-0.0676403		-0.0294147		-0.0313313		0.00627851		-0.00460473		-0.00834656
-18.5433	-0.0405773		-0.194206		-0.158866		-0.106836		-0.100848		-0.0676364		-0.0177554		-0.0308245		0.00244444		-0.0040105		-0.0172088
-18.4433	-0.0415157		-0.193016		-0.159805		-0.103525		-0.103795		-0.0695993		-0.0110133		-0.0337485		-0.00565697		-0.00975799		-0.0186776
-18.3433	-0.0310864		-0.190314		-0.157296		-0.100331		-0.097453		-0.0666665		-0.0151944		-0.0271496		-0.000343396		-0.00682154		-0.0240996
-18.2433	-0.016967		-0.181803		-0.148453		-0.0961786		-0.0855595		-0.0525699		-0.0229093		-0.0141255		0.010409		0.00480899		-0.0218138
-18.1433	-0.00972835		-0.163679		-0.142747		-0.0832384		-0.0759253		-0.0453086		-0.0255746		-0.0120307		0.0155181		0.00675112		-0.0130123
-18.0433	-0.000351907		-0.152994		-0.137629		-0.0760523		-0.0665563		-0.0348605		-0.0322469		-0.00559755		0.0257428		0.0148264		-0.015921
-17.9433	0.00720974		-0.14218		-0.129095		-0.0684112		-0.0571503		-0.0287197		-0.0316043		0.000719669		0.0300282		0.0197423		-0.0114384
-17.8433	0.00713519		-0.144276		-0.131716		-0.0597239		-0.0541661		-0.0256881		-0.039878		-0.00210825		0.032992		0.0195253		-0.00649095
-17.7433	0.0107235		-0.138979		-0.138199		-0.0558786		-0.0470726		-0.022667		-0.0440725		-0.000378944		0.0388582		0.0209223		-0.00604729
-17.6433	0.0153342		-0.126644		-0.134442		-0.0570314		-0.0392126		-0.0125791		-0.0450321		0.00345353		0.0436698		0.0201895		-0.00460221
-17.5433	0.0186709		-0.119014		-0.130807		-0.0502227		-0.0280634		-0.00922911		-0.0404036		0.00149281		0.042032		0.0229427		-4.49746e-05
-17.4433	0.0112043		-0.11757		-0.1312		-0.0469809		-0.026907		-0.0143356		-0.0314789		-0.0037154		0.0352912		0.0227433		-0.000519631
-17.3433	0.0101734		-0.111256		-0.123266		-0.0482627		-0.029535		-0.0139287		-0.0343915		-0.00967666		0.036678		0.0271852		-0.00445981
-17.2433	0.00963089		-0.109066		-0.115867		-0.0473608		-0.0306845		-0.0185607		-0.0365007		-0.00846943		0.0434156		0.0271757		-0.00427673
-17.1433	0.0066373		-0.106577		-0.112574		-0.0492561		-0.0351131		-0.0206019		-0.039766		-0.00889331		0.0434973		0.0258123		-0.00538211
-17.0433	0.000136438		-0.10774		-0.104568		-0.0480185		-0.0439326		-0.0236162		-0.0380605		-0.0118669		0.039774		0.0254191		-0.000210277
-16.9433	-0.00588493		-0.108252		-0.1062		-0.0488424		-0.0519111		-0.0241825		-0.0373315		-0.00993736		0.0338566		0.0255573		0.000294154
-16.8433	-0.0111279		-0.111931		-0.101178		-0.0470351		-0.0600052		-0.0250338		-0.0380536		-0.00800842		0.0291136		0.0264238		0.00699117
-16.7433	-0.0211849		-0.115684		-0.100221		-0.0502429		-0.0686516		-0.0253964		-0.0334354		-0.00195213		0.0213488		0.024137		0.0115856
-16.6433	-0.0257704		-0.119361		-0.10204		-0.0538991		-0.0727961		-0.0302463		-0.0342772		0.00194708		0.0203502		0.022509		0.0101539
-16.5433	-0.0375019		-0.121239		-0.0990717		-0.0520324		-0.075291		-0.0369728		-0.0240835		0.00289059		0.0138405		0.019258		0.0141152
-16.4433	-0.0471182		-0.125036		-0.10191		-0.0555192		-0.0865553		-0.0435713		-0.0264638		-0.00117927		0.00669963		0.0152598		0.0083881
-16.3433	-0.0516417		-0.126623		-0.10332		-0.0595608		-0.0906109		-0.0493968		-0.0192344		-0.00633271		0.000494233		0.00881704		0.00536695
-16.2433	-0.066203		-0.13529		-0.109695		-0.0666784		-0.0985995		-0.0590879		-0.00725128		-0.0174884		-0.0101732		-0.00524515		-0.000662017
-16.1433	-0.0721833		-0.138403		-0.112544		-0.0738874		-0.0992201		-0.0637129		-8.30472e-05		-0.020873		-0.0169551		-0.0094562		-0.00834565
-16.0433	-0.0690029		-0.140153		-0.115935		-0.0806451		-0.0971553		-0.061085		0.00157844		-0.0145995		-0.010628		-0.00583076		-0.0142593
-15.9433	-0.0606486		-0.137718		-0.114768		-0.0766101		-0.0895055		-0.0527607		0.00197859		-0.00863233		-0.00297808		-0.00293484		-0.00593393
-15.8433	-0.0596517		-0.129864		-0.113412		-0.065779		-0.08328		-0.0485959		0.00916111		-0.00484724		-0.00225312		-0.00119888		-0.0047854
-15.7433	-0.0537754		-0.126254		-0.112927		-0.0620635		-0.0753488		-0.04353		0.0122265		-0.00673685		0.00407148		0.00257514		-0.00306954
-15.6433	-0.0509602		-0.126522		-0.115823		-0.0591694		-0.0761285		-0.0455957		0.0114984		-0.0115619		-0.000498681		0.000600595		-0.00413772
-15.5433	-0.0444741		-0.119703		-0.120262		-0.0640013		-0.0723207		-0.0422186		-0.00772774		-0.0118366		0.0064625		0.00549402		-0.00985462
-15.4433	-0.0362558		-0.110464		-0.121114		-0.0591829		-0.0652221		-0.0331974		-0.0204773		-0.00588747		0.0131885		0.00798108		-0.0111889
-15.3433	-0.0290315		-0.101131		-0.1243		-0.0483374		-0.0552648		-0.0253355		-0.0261588		-0.0045022		0.0165061		0.0110143		-0.00832549
-15.2433	-0.0211073		-0.0929864		-0.120682		-0.0417251		-0.0428476		-0.0206529		-0.033198		-0.00113522		0.0150211		0.0136489		-0.00492774
-15.1433	-0.0184183		-0.0935152		-0.118763		-0.0380834		-0.0372393		-0.0261697		-0.0353275		-0.00761501		0.011488		0.013938		-0.00694776
-15.0433	-0.0170619		-0.08771		-0.122927		-0.0403077		-0.0350147		-0.0300081		-0.0420211		-0.015631		0.0104437		0.0120926		-0.00818288
-14.9433	-0.0136779		-0.084588		-0.114511		-0.0377036		-0.0333466		-0.0267327		-0.040624		-0.0155361		0.0182018		0.0128189		-0.00677232
-14.8433	-0.0119417		-0.0857909		-0.105894		-0.0394135		-0.0344722		-0.0300827		-0.0413904		-0.0174552		0.0171161		0.0108244		-0.00612133
-14.7433	-0.0131896		-0.0897954		-0.0988515		-0.0365983		-0.030254		-0.0340229		-0.0335914		-0.0228467		0.0125046		0.00891125		-0.0130324
-14.6433	-0.014946		-0.0881984		-0.0947419		-0.0342654		-0.0300234		-0.0356165		-0.0289392		-0.0304828		0.00583142		0.0105389		-0.0173824
-14.5433	-0.0211308		-0.0905856		-0.088923		-0.0372356		-0.0357742		-0.035074		-0.0257382		-0.0310627		0.00621118		0.0118213		-0.0164805
-14.4433	-0.0288137		-0.0917452		-0.0834434		-0.0399009		-0.041654		-0.035976		-0.0312653		-0.0268614		0.00644856		0.010899		-0.0167009
-14.3433	-0.0311678		-0.0944375		-0.0748713		-0.0401313		-0.0433697		-0.0360946		-0.0283085		-0.0211987		0.00995467		0.00900014		-0.014313
-14.2433	-0.0343653		-0.0960108		-0.0696834		-0.0402265		-0.0424135		-0.0328293		-0.0184953		-0.0175637		0.0136778		0.0097936		-0.00908434
-14.1433	-0.0407299		-0.0902296		-0.0708159		-0.049313		-0.0487101		-0.0296826		-0.0169016		-0.0171297		0.0103345		0.00878243		-0.0058698
-14.0433	-0.0376239		-0.0892833		-0.0648379		-0.0499886		-0.0519511		-0.027136		-0.014935		-0.0117687		0.0117993		0.00948783		-0.00270349
-13.9433	-0.0445142		-0.0928776		-0.0683916		-0.0515586		-0.0587778		-0.0230094		-0.0169287		-0.0094833		0.0112025		0.00305589		0.00266776
-13.8433	-0.0363219		-0.089446		-0.0639598		-0.0559295		-0.0584734		-0.0212462		-0.0202518		0.000428094		0.0131014		0.0043547		0.00207147
-13.7433	-0.0332836		-0.0827729		-0.058487		-0.0483008		-0.0546001		-0.0179095		-0.0164134		0.00245583		0.0146442		0.0020557		0.00907027
-13.6433	-0.0298114		-0.0732787		-0.05572		-0.0456179		-0.0537016		-0.0150714		-0.0151859		0.00272708		0.0104972		0.00476838		0.0128137
-13.5433	-0.031528		-0.0740289		-0.0567507		-0.0422677		-0.0538947		-0.0129724		-0.0127648		-0.000907842		0.00418014		0.00193369		0.015384
-13.4433	-0.0256543		-0.0738755		-0.0523021		-0.0435798		-0.0500429		-0.0163159		-0.012602		-0.00410886		0.00664522		0.00292375		0.0117491
-13.3433	-0.0247117		-0.069481		-0.0563712		-0.0410944		-0.0460824		-0.0150138		-0.00934688		-0.00188449		0.00847963		0.00378077		0.011403
-13.2433	-0.0216192		-0.0681483		-0.0546562		-0.0410013		-0.0429899		-0.0119892		-0.0114238		-0.00109784		0.00753359		0.00210994		0.00608555
-13.1433	-0.022294		-0.0662561		-0.0559439		-0.0378274		-0.0386734		-0.0102904		-0.00720674		0.000502653		0.00721824		0.00425577		0.00361357
-13.0433	-0.0177334		-0.0632486		-0.0525843		-0.0335202		-0.030037		-0.00714373		-0.0013411		0.00255748		0.00642133		0.00405561		0.0064282
-12.9433	-0.0168245		-0.0623803		-0.0535702		-0.0294199		-0.0268224		-0.0106811		-0.00105291		-0.00135546		0.00414953		-0.000341634		0.00678418
-12.8433	-0.010443		-0.0595526		-0.0498606		-0.028294		-0.0218854		-0.0102599		0.000866349		0.00240153		0.00440723		0.000808276		-0.00183531
-12.7433	-0.00941213		-0.0540941		-0.0470395		-0.0244869		-0.0197907		-0.00971733		0.00538294		-0.00336967		0.00226083		0.0032498		0.000745131
-12.6433	-0.00702497		-0.0526079		-0.0441844		-0.020963		-0.0212038		-0.0104904		0.00267024		-0.00193805		0.00368499		0.00373706		-0.00031621
-12.5433	-0.00449884		-0.0474576		-0.0408106		-0.0223923		-0.0170671		-0.00443456		-0.00430717		-0.000800304		0.00473611		-0.000571854		-0.00172679
-12.4433	-0.0013521		-0.0467792		-0.0376536		-0.0175976		-0.0129878		-0.00294243		0.00107479		7.62356e-06		0.00724198		0.000167425		-0.00213712
-12.3433	-0.00246765		-0.0411302		-0.0407596		-0.0155139		-0.0146154		-0.0065164		0.00272458		-0.00544485		0.00150389		-0.00206755		0.000202598
-12.2433	0.000214428		-0.0415947		-0.038932		-0.0161259		-0.0121638		-0.00553981		0.00173272		-0.00573649		0.00068749		-9.0796e-05		-0.00114358
-12.1433	-0.00199286		-0.0412453		-0.0385995		-0.0168279		-0.0163726		-0.0101487		0.00279067		-0.00981897		-0.0048022		-0.00369509		-0.00161574
-12.0433	-0.00104356		-0.0388413		-0.0369348		-0.0168195		-0.0156327		-0.01066		0.000174624		-0.0111483		-0.00402919		-0.00668929		-0.00856271
-11.9433	-0.00159964		-0.0311314		-0.0323063		-0.0165041		-0.0110042		-0.00781169		0.00585766		-0.00972073		-0.00561607		-0.00409614		-0.00882044
-11.8433	-0.00435636		-0.0309304		-0.0258476		-0.0149443		-0.00935275		-0.00836092		0.00815326		-0.0123757		-0.00648415		-0.00217609		-0.0105159
-11.7433	-0.00469206		-0.0249083		-0.0234596		-0.0151885		-0.0113601		-0.012335		0.00451492		-0.014851		-0.00731909		-0.000277196		-0.0130115
-11.6433	-0.00197938		-0.0228339		-0.019967		-0.0153004		-0.00935704		-0.0106939		0.00534904		-0.00953419		-0.00268638		-0.000602712		-0.0117094
-11.5433	0.00176416		-0.0243207		-0.0217361		-0.017162		-0.00949429		-0.0123749		0.00126734		-0.00785147		-0.0015801		0.00012381		-0.0088128
-11.4433	0.001804		-0.0235588		-0.0184827		-0.0194472		-0.00791169		-0.01381		-0.000415371		-0.00573645		-0.00260163		-0.00125376		-0.00804139
-11.3433	-0.00141398		-0.0240946		-0.0176442		-0.0212742		-0.00547699		-0.015998		-3.05338e-05		-0.0106736		-0.00321875		-0.00126479		-0.00807445
-11.2433	-0.00756654		-0.0210216		-0.0220616		-0.0238596		-0.0119357		-0.0150672		-0.00538037		-0.0141456		-0.00570323		-0.00461664		-0.0091926
-11.1433	0.000427979		-0.0212564		-0.0177529		-0.027131		-0.00887477		-0.0141763		-0.00915021		-0.0112068		-0.0054398		-0.000233171		-0.0147476
-11.0433	0.00583305		-0.0154308		-0.0170305		-0.0215733		-0.0101666		-0.0146544		-0.0061561		-0.00853732		-0.0046056		0.00107913		-0.0117739
-10.9433	0.00522275		-0.0120198		-0.0119917		-0.0215361		-0.0134218		-0.0150884		-0.00588142		-0.00899166		-0.00699615		-0.00114526		-0.00504981
-10.8433	0.00992585		-0.0107786		-0.0108829		-0.0200458		-0.012174		-0.0202357		-0.00239055		-0.00752681		-0.00667743		0.00332767		-0.00823722
-10.7433	0.0116044		-0.00589246		-0.0085873		-0.016638		-0.0099843		-0.0198186		-0.00259565		-0.00916456		-0.0087661		0.00283222		-0.00682322
-10.6433	0.0176604		-0.00365112		-0.00632894		-0.0145882		-0.00571772		-0.0154139		0.000113597		-0.0112364		-0.00488021		0.0057755		-0.00577546
-10.5433	0.0159647		-0.000361936		-0.0060238		-0.0127741		-0.00720372		-0.0154138		-0.00011357		-0.0083948		-0.00627045		0.00659949		-0.00747768
-10.4433	0.0178229		0.00359856		-0.00260586		-0.0123943		-0.00859321		-0.0157394		0.000178082		-0.011511		-0.00416481		0.0101937		-0.00791163
-10.3433	0.0138318		0.00144879		0.000734159		-0.0103327		-0.0148086		-0.0175501		0.000418773		-0.00893739		-0.00749122		0.00864408		-0.0062841
-10.2433	0.013788		0.00200487		-0.00186656		-0.00979017		-0.0142593		-0.0141322		-0.00423684		-0.0103818		-0.00948831		0.00923072		-0.00951895
-10.1433	0.00862401		0.00558229		-0.00667471		-0.009034		-0.0176838		-0.0168244		-0.00215482		-0.010141		-0.0128079		0.00625711		-0.00679269
-10.0433	0.00675558		0.00259151		-0.00751233		-0.0146154		-0.0168939		-0.0178858		-0.0016496		-0.0124095		-0.0145678		0.00487697		-0.0105464
-9.94333	0.0108007		0.00190317		-0.00761754		-0.0112549		-0.0137702		-0.0180392		-0.00394515		-0.00475985		-0.0118425		0.00726402		-0.0130555
-9.84333	0.0123365		0.00441234		-0.00253125		-0.00577209		-0.0122825		-0.0157598		-0.000174664		-0.00536343		-0.0111694		0.00575846		-0.00579582
-9.74333	0.0109734		0.0106894		-0.00314829		-0.00790487		-0.0132056		-0.0141618		-0.00241593		-0.00853719		-0.0131911		0.00177088		-0.00480644
-9.64333	0.0121267		0.00459556		-0.00540655		-0.00935948		-0.0117397		-0.0162276		-0.00411809		-0.00896101		-0.0166836		-0.00461735		-0.00387653
-9.54333	0.011039		0.00607053		-0.000818834		-0.0071979		-0.00641622		-0.0159564		-0.0043674		-0.00676722		-0.0130182		-0.00236252		-0.00343238
-9.44333	0.0127306		0.00617896		0.00253467		-0.00912723		-0.00346542		-0.0138439		-0.00263125		-0.00699783		-0.00758617		-0.000399281		-0.00555842
-9.34333	0.0137206		0.00724044		0.0013004		-0.00736573		-0.00679007		-0.0131894		-0.000842575		-0.00766918		-0.0084915		-0.00233882		-0.00198107
-9.24333	0.0126486		0.00905838		0.00423354		-0.00314417		-0.00335352		-0.0128538		-0.00112663		-0.00632301		-0.00690795		-0.000918085		0.000303545
-9.14333	0.0151992		0.010421		0.00640706		-0.00167254		-0.00343907		-0.0121044		-0.00319164		-0.00427154		-0.008762		7.8905e-05		0.000476707
-9.04333	0.010825		0.0123883		0.00770571		-0.00734876		-0.00457839		-0.0104769		-0.00660363		-0.00552193		-0.00748029		-0.00143681		-0.00216081
-8.94333	0.0136219		0.00934941		0.00708179		-0.00219469		-0.00406896		-0.012379		-0.00538633		-0.00465134		-0.00729721		-0.00385794		-0.00465641
-8.84333	0.0128527		0.0116085		0.00775652		-0.00355441		-0.00422914		-0.0122464		-0.00902129		-0.00448862		-0.0081456		-0.00468189		-0.00538548
-8.74333	0.0124308		0.0168966		0.00900358		-0.00178868		-0.00552196		-0.0104438		-0.00645533		-0.00269567		-0.00536596		-0.00328235		-0.00189042
-8.64333	0.0102769		0.018054		0.0091918		-0.000973329		-0.00466315		-0.0107656		-0.009808		-0.00548208		-0.00636878		-0.00689183		-0.00026164
-8.54333	0.00626739		0.0174469		0.00857051		-0.000419693		-0.00726037		-0.0117997		-0.00851946		-0.00891606		-0.0135166		-0.0117584		-0.00219126
-8.44333	0.00549405		0.0153919		0.00811256		0.000545224		-0.00402573		-0.0131678		-0.0117067		-0.00852705		-0.00950124		-0.0104862		-0.00579571
-8.34333	0.00955627		0.0230009		0.0118595		0.00390881		-0.00541257		-0.0112572		-0.0126292		-0.00454288		-0.00737212		-0.0120163		-0.00484968
-8.24333	0.0128657		0.0266563		0.0162744		0.0047777		-0.00235407		-0.0117008		-0.0117815		-0.00519387		-0.00670122		-0.00881534		-0.00617475
-8.14333	0.00582306		0.0294538		0.0171425		0.0071674		-0.00325505		-0.0157393		-0.0120595		-0.00783044		-0.00824982		-0.0096087		-0.00696956
-8.04333	0.00681653		0.0323529		0.0172272		0.00373082		0.000497712		-0.0102183		-0.0141084		-0.00768952		-0.00414439		-0.00729958		-0.00715206
-7.94333	0.00751755		0.0298429		0.0158836		0.00536437		0.00445056		-0.0117933		-0.0146662		-0.00637418		-0.0064816		-0.0105828		-0.00681726
-7.84333	0.00239144		0.0315629		0.0197228		0.00829147		0.0032858		-0.0134607		-0.0103624		-0.00763559		-0.00707414		-0.0118034		-0.008973
-7.74333	4.83333e-05		0.03336		0.0225678		0.00932224		0.00717112		-0.0116942		-0.0103948		-0.00619449		-0.00420547		-0.00796085		-0.00771842
-7.64333	-0.000927333		0.0337644		0.0264198		0.0103921		0.00713972		-0.010314		-0.00826186		-0.00554992		-0.00358834		-0.00827677		-0.00612131
-7.54333	-0.00342382		0.0368559		0.0264401		0.0118027		0.0082799		-0.00324081		-0.00788162		-0.00311225		-0.0033713		-0.00649672		-0.00641631
-7.44333	-0.00691643		0.0355403		0.0287187		0.0169771		0.0127284		-0.000731517		-0.00713563		-0.00685568		0.000460309		-0.00988068		-0.00615519
-7.34333	-0.0102352		0.0279279		0.0270267		0.0116671		0.011806		-0.00139277		-0.00570914		-0.00623454		-0.00814221		-0.0107244		-0.00612132
-7.24333	-0.0116501		0.0267614		0.026474		0.0116366		0.012101		0.000536629		-0.0094046		-0.00622522		-0.00941377		-0.0115382		-0.00786673
-7.14333	-0.0100055		0.0286095		0.0244971		0.014712		0.0128703		0.00494127		-0.0120873		-0.00364093		-0.00693849		-0.0114525		-0.0076404
-7.04333	-0.00609263		0.0294469		0.0311296		0.0148273		0.0167193		0.00608062		-0.0109134		-0.00162679		-0.000885908		-0.00456667		-0.00579494
-6.94333	-0.00754804		0.0317348		0.0282643		0.0193871		0.0181867		0.00785991		-0.0122103		0.00183779		-0.00078752		-0.00233945		-0.00168356
-6.84333	-0.00317299		0.0298987		0.0294037		0.0180384		0.0226873		0.0105735		-0.0137449		0.000394181		0.000338239		0.000211086		-0.00208282
-6.74333	-0.000955428		0.0332751		0.0365651		0.019493		0.0227652		0.00947482		-0.0111915		0.00235742		0.00259735		0.000753202		-0.00311364
-6.64333	-0.00744126		0.0333498		0.0354299		0.0261832		0.0248234		0.00982497		-0.00956051		0.00332045		0.00539395		-0.00107069		-0.000804474
-6.54333	-0.00843814		0.0373204		0.0391693		0.0264799		0.0240715		0.0107125		-0.0105243		0.00381213		0.00754376		0.00116389		0.00109101
-6.44333	-0.0111719		0.036527		0.0391592		0.0296224		0.0241114		0.012408		-0.0122189		0.0017616		0.00560421		-0.00245752		0.000701093
-6.34333	-0.0103658		0.0363058		0.040613		0.0288459		0.0219514		0.0156157		-0.0131912		0.00568645		0.00257533		-0.00356628		0.000303528
-6.24333	-0.00897814		0.0355741		0.0387014		0.0314568		0.0239046		0.0171381		-0.00835593		0.00533124		0.00409528		-0.00548545		0.00312291
-6.14333	-0.00837802		0.035825		0.0411224		0.0284178		0.0282142		0.0197287		-0.00807188		0.0064375		0.00558128		-0.0064084		-0.00161826
-6.04333	-0.00928359		0.0393949		0.044682		0.0327437		0.0264671		0.0193108		-0.00261349		0.00660533		0.00561691		-0.00185098		0.00228798
-5.94333	-0.00618943		0.0421939		0.0485628		0.0350714		0.0281813		0.0180274		0.0019319		0.00882466		0.00401814		-0.0021447		-0.000837519
-5.84333	-0.0100818		0.0469598		0.0483747		0.0371416		0.0250634		0.0153062		0.00153687		0.0100504		-0.000154301		-0.0041165		0.00185647
-5.74333	-0.0131327		0.0471174		0.0478262		0.0365355		0.0245768		0.0168364		-0.000248406		0.00896619		0.00322722		-0.00494299		0.000768862
-5.64333	-0.0150539		0.0479024		0.0507794		0.0412623		0.0280413		0.0175857		-0.00424709		0.00626706		0.00497685		0.000604341		0.00169117
-5.54333	-0.0135278		0.0486609		0.0521333		0.0393227		0.0258883		0.0206646		-0.00662063		0.00281182		0.000297528		-0.00575682		-0.00248632
-5.44333	-0.0187437		0.0387549		0.0494775		0.0424321		0.022711		0.0127843		-0.00785151		-0.00808291		-0.00423856		-0.00642141		-0.0054397
-5.34333	-0.0209139		0.0416303		0.045951		0.0378171		0.0236104		0.0171593		-0.00899422		-0.00359686		-0.0106617		-0.00763448		-0.0106879
-5.24333	-0.0218768		0.0343603		0.0446531		0.0376892		0.0253287		0.0176476		-0.00589751		-0.0105845		-0.0144594		-0.00503794		-0.012391
-5.14333	-0.0268419		0.0351665		0.0379071		0.0394135		0.0220455		0.0208605		-0.00870006		-0.0104022		-0.016382		-0.00620523		-0.00998093
-5.04333	-0.0251762		0.0288001		0.0371832		0.0384352		0.0245768		0.022828		-0.00253047		-0.0114161		-0.016304		-0.00540756		-0.0119968
-4.94333	-0.028183		0.0292934		0.0306099		0.0329642		0.0242632		0.031416		-0.00415967		-0.00597472		-0.0147849		-0.0068317		-0.0129242
-4.84333	-0.0263046		0.0277226		0.0341889		0.0372212		0.024553		0.0306617		-0.00457512		-0.00508798		-0.01533		-0.00824142		-0.0126173
-4.74333	-0.0284764		0.0290662		0.0319865		0.0398848		0.0202721		0.0272734		-0.00132835		-0.00879585		-0.0168441		-0.00927987		-0.0111033
-4.64333	-0.0325369		0.0267952		0.0314627		0.034306		0.0203102		0.0252083		0.00181745		-0.0120842		-0.0191083		-0.00573993		-0.0107871
-4.54333	-0.0301473		0.0297996		0.0333089		0.0356504		0.028961		0.022499		0.00169709		-0.00707172		-0.0155209		-0.00963012		-0.0145544
-4.44333	-0.0265664		0.0372331		0.0362845		0.0415555		0.0273225		0.0275649		0.00259815		-0.00795076		-0.0126479		-0.01248		-0.0137736
-4.34333	-0.0193304		0.04108		0.0450921		0.0473565		0.0339609		0.032308		0.00917131		-0.00888066		-0.00899088		-0.00598733		-0.00875342
-4.24333	-0.0199244		0.0398807		0.0409393		0.046618		0.0327199		0.0356149		0.00947655		-0.00581199		-0.0129811		-0.00543216		-0.00896615
-4.14333	-0.0189242		0.0410775		0.0366031		0.0448795		0.0307895		0.0382638		0.00112742		-0.0105329		-0.0112756		-0.00555264		-0.014823
-4.04333	-0.0140003		0.0409452		0.0322851		0.0435282		0.0318416		0.0373976		0.0015691		-0.0151673		-0.0139441		-0.00904261		-0.0124181
-3.94333	-0.0148382		0.0342212		0.0300717		0.0465027		0.0276319		0.0341611		-0.00317393		-0.0123326		-0.0192685		-0.01356		-0.0127682
-3.84333	-0.0142316		0.0325699		0.0289255		0.0533641		0.0245174		0.0324199		-0.00815341		-0.0174578		-0.018409		-0.0139796		-0.0148798
-3.74333	-0.0103551		0.0357598		0.0327774		0.055163		0.0268713		0.0422974		-0.0115467		-0.0145707		-0.0137112		-0.0150036		-0.0141199
-3.64333	-0.00696361		0.0397322		0.0361648		0.0580935		0.0271298		0.0449785		-0.00164372		-0.0133542		-0.0131797		-0.0111782		-0.0129773
-3.54333	-0.00842635		0.0367595		0.0387783		0.0551155		0.0302199		0.0392311		0.000885828		-0.0128827		-0.0112467		-0.0124106		-0.0107981
-3.44333	-0.00890006		0.0445777		0.0416251		0.0484636		0.0310729		0.0326428		0.000977371		-0.0138398		-0.01646		-0.00954099		-0.00583574
-3.34333	-0.0165692		0.0422924		0.0295834		0.0465546		0.0151979		0.0274566		-0.0089746		-0.0282407		-0.0287755		-0.0235104		-0.0136082
-3.24333	-0.0234375		0.0364922		0.0266673		0.04398		0.00877717		0.0223253		-0.0240682		-0.0321155		-0.0349368		-0.0247646		-0.0266715
-3.14333	-0.0264035		0.0346012		0.0245438		0.0480981		0.0157124		0.016606		-0.0205537		-0.0276514		-0.0434274		-0.0210893		-0.0320333
-3.04333	-0.0421162		0.0459674		0.0191172		0.0429866		0.0231457		0.0138205		-0.014272		-0.0399186		-0.0482047		-0.0269017		-0.0333455
-2.94333	-0.0486923		0.0378659		0.0229806		0.0347277		0.0279494		0.0139714		-0.0204955		-0.0399592		-0.0408944		-0.029046		-0.0453133
-2.84333	-0.0611279		0.0387553		0.0243651		0.037235		0.0250452		0.0133206		-0.0257108		-0.042541		-0.0484184		-0.0359514		-0.0488527
-2.74333	-0.0671196		0.0298789		0.0174992		0.0404802		0.024384		0.00938172		-0.0228659		-0.0432148		-0.0450271		-0.0298996		-0.0536678
-2.64333	-0.0701557		0.0169879		0.00596716		0.037519		0.0123193		0.014109		-0.0190224		-0.0417161		-0.055604		-0.0341184		-0.0504294
-2.54333	-0.0802484		0.0143296		0.00614321		0.0393669		0.0126786		0.00974908		-0.0154341		-0.0444213		-0.057409		-0.0367578		-0.0492791
-2.44333	-0.101436		0.0177895		-0.00412234		0.0380941		0.0179432		0.010179		-0.0106153		-0.0489543		-0.0590768		-0.0428624		-0.0638069
-2.34333	-0.0959445		0.0119659		-0.0101981		0.0485357		0.0101373		0.00287326		-0.00965697		-0.0415716		-0.0467011		-0.0337063		-0.0696156
-2.24333	-0.106452		0.0230541		-0.0236239		0.0398732		0.0039551		-0.000150589		-0.0141429		-0.0397275		-0.0562084		-0.0382802		-0.0670699
-2.14333	-0.0676429		0.0270295		-0.012794		0.0198016		-0.0134994		0.000552926		-0.0048881		-0.0305089		-0.0400881		-0.0461048		-0.0669253
-2.04333	-0.12807		0.0280307		-0.0417489		0.00501678		0.0194915		-0.0424399		-0.00393238		-0.107909		-0.131847		-0.111666		-0.0637291
-1.94333	0.0259934		0.019585		-0.0245335		0.0261804		0.0222856		-0.0139471		-0.0726979		-0.084996		-0.0352935		-0.0543441		-0.11441
-1.84333	0.120065		0.0877794		0.050134		0.267606		0.596157		0.0614152		0.0755448		0.0387291		0.0145269		0.219416		0.0892439
-1.74333	1.49394		3.44962		-0.823394		2.66223		3.08313		-1.2343		1.6052		-0.289059		-1.40993		1.32621		2.33862
-1.64333	29.7801		16.1675		0.847977		3.01028		6.75325		-4.5188		-0.723436		-2.89255		-6.19925		-1.43136		0.66384
-1.54333	137.958		48.4217		26.6065		8.78224		14.158		-2.55297		-6.70179		-1.68462		-4.50264		-1.10779		-4.48764
-1.44333	283.056		113.275		64.7387		24.9965		21.9463		4.11689		-4.06473		0.464654		-1.71735		-0.858646		-4.09072
-1.34333	412.423		180.874		104.102		43.6426		28.4678		13.1171		1.03876		3.33212		2.8905		-0.204383		-4.04372
-1.24333	468.461		226.993		128.412		61.648		33.0643		20.4625		10.7237		6.49886		6.05143		2.6392		1.41964
-1.14333	417.615		231.846		118.093		65.4864		32.7603		18.9524		15.4907		3.55721		1.53212		-0.479185		3.27079
-1.04333	358.258		205.547		101.831		61.5249		33.8537		15.8261		9.14749		2.07771		-0.351226		-1.79233		-0.750217
-0.943333	342.034		196.371		101.32		60.9411		38.2014		15.493		6.72628		2.1118		-0.947095		-2.08217		-2.01962
-0.843333	366.433		213.951		119.214		67.3103		45.8544		17.3886		7.03547		3.35326		-0.815706		-1.68932		-2.50261
-0.743333	430.45		257.05		148.388		80.7022		55.9117		21.2057		9.01465		5.42096		-0.0840624		-0.988589		-2.38234
-0.643333	520.221		312.242		181.982		98.6519		66.5368		26.4003		11.7746		7.42765		0.978723		-0.16612		-1.95827
-0.543333	614.615		367.546		214.658		117.351		76.4806		32.2774		14.7849		9.16302		1.9341		0.522249		-1.3065
-0.443333	702.478		417.409		244.227		134.833		85.4856		37.9376		17.8242		10.6657		2.82489		1.08819		-0.749744
-0.343333	779.918		460.256		269.923		150.474		93.3779		43.0541		20.5635		11.9821		3.57694		1.58095		-0.197441
-0.243333	846.391		496.113		291.749		163.938		100.106		47.5788		23.0325		13.0352		4.31558		1.96338		0.218062
-0.143333	902.244		525.63		310.049		175.46		105.816		51.5726		25.2855		13.901		4.74315		2.2643		0.554232
-0.0433334	948.637		549.767		325.235		185.181		110.692		54.9029		26.9764		14.6322		5.18939		2.47148		0.739217
0.0566664	986.72		569.529		337.777		193.394		114.866		57.793		28.6263		15.3124		5.61992		2.72924		0.889741
0.156667	1018.36		585.861		348.288		200.368		118.417		60.3274		30.0208		15.978		6.05505		2.94398		1.06191
0.256667	1045.19		599.272		357.07		206.258		121.456		62.4915		31.307		16.4461		6.37945		3.15268		1.24264
0.356666	1067.8		610.501		364.358		211.254		124.078		64.4609		32.3495		16.8668		6.58682		3.274		1.40232
0.456667	1086.71		619.923		370.497		215.525		126.361		66.0844		33.2279		17.312		6.7837		3.37685		1.49892
0.556666	1103.03		627.952		375.797		219.205		128.341		67.4998		34.0947		17.657		7.01689		3.5388		1.61235
0.656666	1117.05		634.751		380.207		222.346		130.029		68.8086		34.782		18.001		7.25598		3.68856		1.76538
0.756666	1129.04		640.659		384.003		224.925		131.522		69.962		35.4521		18.3176		7.45983		3.82852		1.86729
0.856666	1140.27		645.548		387.182		227.273		133.177		72.0007		36.0829		19.6196		8.67064		4.98958		1.94161
0.956667	1149.33		650.537		390.919		229.95		134.103		75.8169		37.6462		22.5577		11.153		8.19437		3.08687
1.05667	1136.18		653.024		394.736		231.863		132.372		76.7959		41.2705		22.9738		11.3624		9.03418		5.64899
1.15667	1092.91		642		391.701		229.113		129.669		73.6136		42.3697		20.5078		9.54945		6.4733		5.78272
1.25667	1052.19		619.316		380.419		223.522		127.85		71.8138		39.3266		19.5958		8.98149		5.72057		3.73526
1.35667	1030.14		603.67		372.943		219.388		128.641		73.695		37.9573		21.9082		11.1556		6.77175		3.15739
1.45667	1019.11		592.035		369.005		216.961		128.905		78.6242		40.0148		25.6483		13.0074		7.692		5.65962
1.55667	939.83		554.035		344.235		210.297		121.097		76.2778		43.0297		23.1311		11.6192		6.35994		8.68081
1.65667	763.238		474.942		295.717		191.537		107.557		68.5629		39.1735		18.6497		9.77134		4.90752		6.30004
1.75667	576.941		384.844		248.042		168.088		95.4508		60.7631		33.0375		16.281		8.7511		4.31571		3.31441
1.85667	443.144		315.797		214.828		149.607		87.4276		54.5468		29.3549		14.9856		8.1272		4.00155		2.4088
1.95667	359.637		272.606		194.775		137.355		82.7848		50.545		27.3864		14.3344		7.74964		3.85442		2.04035
2.05667	310.75		247.749		183.526		129.889		80.2898		48.2537		26.3543		14.0137		7.56997		3.76066		1.88605
2.15667	283.88		233.763		177.328		125.508		78.9673		47.041		25.76		13.8032		7.43173		3.69736		1.82983
2.25667	269.064		225.737		173.943		123.058		78.2831		46.449		25.481		13.7082		7.38853		3.67171		1.77947
2.35667	259.979		221.111		172.051		121.671		77.9601		46.144		25.3533		13.7004		7.36697		3.67979		1.78493
2.45667	254.497		218.31		170.897		120.862		77.7732		46.0319		25.3271		13.7011		7.36721		3.68582		1.7954
2.55667	251.683		216.47		170.165		120.312		77.6462		45.9689		25.3204		13.6877		7.35288		3.6774		1.76668
2.65667	250.047		215.272		169.696		120.033		77.5703		45.9302		25.3155		13.671		7.3393		3.63245		1.73912
2.75667	248.902		214.456		169.407		119.816		77.5771		45.9312		25.294		13.681		7.35097		3.61938		1.7199
2.85667	248.174		213.928		169.231		119.666		77.6081		45.9191		25.3293		13.7182		7.36458		3.59975		1.71023
2.95667	247.83		213.635		169.146		119.601		77.6098		45.9473		25.3749		13.7643		7.36278		3.58355		1.72143
3.05667	247.691		213.405		169.117		119.584		77.6181		45.9592		25.4121		13.7723		7.34599		3.54601		1.72777
3.15667	247.497		213.216		169.105		119.581		77.6272		45.974		25.4021		13.7538		7.34534		3.53098		1.71904
3.25667	247.302		213.11		169.122		119.622		77.6459		45.994		25.4402		13.7556		7.34022		3.54069		1.71958
3.35667	247.161		213.041		169.134		119.632		77.6833		46.0451		25.4736		13.7482		7.34277		3.5444		1.71796
3.45667	247.045		212.978		169.157		119.649		77.727		46.0711		25.5157		13.7406		7.3545		3.54742		1.71183
3.55667	247.004		212.975		169.191		119.652		77.7616		46.0957		25.5269		13.7353		7.33673		3.5558		1.71564
3.65667	246.983		212.972		169.224		119.651		77.7906		46.1317		25.541		13.7352		7.32773		3.56157		1.71634
3.75667	246.984		212.963		169.266		119.672		77.8181		46.1659		25.5665		13.7438		7.32137		3.5466		1.72367
3.85667	246.973		212.969		169.324		119.697		77.8623		46.2107		25.5819		13.7608		7.32659		3.55135		1.73716
3.95667	246.944		212.963		169.363		119.736		77.9032		46.2392		25.6065		13.77		7.3425		3.56611		1.76338
4.05667	246.891		212.959		169.398		119.748		77.9353		46.2621		25.6355		13.7711		7.34171		3.54621		1.78315
4.15667	246.834		212.951		169.427		119.774		77.9541		46.2882		25.6388		13.7735		7.33575		3.55555		1.78181
4.25667	246.842		212.945		169.454		119.78		77.9703		46.3161		25.6261		13.7767		7.33899		3.5698		1.78058
4.35667	246.974		212.943		169.477		119.805		77.9838		46.3276		25.6334		13.7738		7.3434		3.56915		1.79253
4.45667	247.059		212.918		169.486		119.793		77.9757		46.3181		25.6323		13.7695		7.33439		3.55279		1.80618
4.55667	246.959		212.892		169.499		119.797		77.9793		46.3303		25.6319		13.7653		7.33962		3.54935		1.78569
4.65667	246.808		212.871		169.499		119.791		77.977		46.3327		25.642		13.7615		7.33582		3.54243		1.77427
4.75667	246.704		212.839		169.515		119.8		77.9927		46.3393		25.6548		13.7794		7.35088		3.54979		1.76868
4.85667	246.645		212.809		169.505		119.819		77.9895		46.3405		25.666		13.7772		7.34289		3.53887		1.78504
4.95667	246.604		212.791		169.512		119.824		77.986		46.3372		25.6663		13.7762		7.34197		3.53472		1.77613
5.05667	246.545		212.766		169.513		119.831		78.0006		46.3414		25.6691		13.7783		7.35211		3.53336		1.76318
5.15667	246.495		212.748		169.517		119.839		78.0079		46.3456		25.6821		13.7785		7.34837		3.53593		1.76354
5.25667	246.427		212.724		169.516		119.839		78.0053		46.3499		25.6889		13.775		7.33866		3.5281		1.7618
5.35667	246.352		212.698		169.526		119.837		78.0087		46.3544		25.6979		13.7695		7.33479		3.5294		1.7565
5.45667	246.292		212.685		169.541		119.843		78.0091		46.3606		25.7012		13.7695		7.34188		3.531		1.75419
5.55667	246.221		212.661		169.548		119.851		78.012		46.3757		25.7076		13.7756		7.33923		3.53306		1.75766
5.65667	246.137		212.645		169.554		119.847		78.0068		46.3808		25.7094		13.7733		7.3314		3.52483		1.75539
5.75667	246.072		212.612		169.55		119.842		78.0107		46.3869		25.7122		13.7713		7.33073		3.52383		1.74759
5.85667	246.007		212.592		169.549		119.846		78.0209		46.3937		25.7153		13.7711		7.3355		3.52262		1.74542
5.95667	245.952		212.58		169.554		119.842		78.0264		46.4072		25.7251		13.7756		7.33944		3.52901		1.74552
6.05667	245.893		212.55		169.549		119.83		78.0332		46.4115		25.7291		13.7728		7.3344		3.52602		1.74591
6.15667	245.849		212.523		169.546		119.823		78.0398		46.4152		25.7284		13.7717		7.33373		3.52353		1.74147
6.25667	245.8		212.489		169.547		119.825		78.0421		46.4243		25.7279		13.7673		7.33189		3.52638		1.74473
6.35667	245.756		212.459		169.542		119.824		78.0465		46.4271		25.7332		13.77		7.33333		3.53531		1.73949
6.45667	245.713		212.437		169.543		119.822		78.0464		46.4292		25.7372		13.7701		7.33401		3.54049		1.74673
6.55667	245.667		212.424		169.528		119.82		78.0522		46.4354		25.7366		13.7685		7.33404		3.54532		1.75162
6.65667	245.621		212.412		169.523		119.819		78.0587		46.4413		25.7459		13.7699		7.33617		3.54982		1.7477
6.75667	245.581		212.397		169.521		119.826		78.0663		46.4461		25.7487		13.7739		7.33995		3.55881		1.74991
6.85667	245.528		212.383		169.515		119.837		78.0652		46.4543		25.7504		13.7738		7.33931		3.55912		1.76059
6.95667	245.498		212.357		169.512		119.844		78.0688		46.4522		25.7568		13.7744		7.34515		3.56497		1.76341
7.05667	245.46		212.338		169.503		119.844		78.0646		46.4605		25.7565		13.7754		7.34451		3.56609		1.77231
7.15667	245.422		212.321		169.497		119.838		78.0628		46.4644		25.7465		13.7724		7.3397		3.56428		1.77107
7.25667	245.39		212.305		169.49		119.841		78.0628		46.4625		25.7537		13.7722		7.33849		3.5622		1.7712
7.35667	245.359		212.311		169.493		119.842		78.0606		46.4713		25.7565		13.7781		7.34638		3.56591		1.77333
7.45667	245.335		212.29		169.486		119.842		78.0646		46.4777		25.761		13.7745		7.34125		3.56723		1.77551
7.55667	245.304		212.272		169.482		119.835		78.0663		46.4785		25.759		13.7716		7.33512		3.5622		1.78053
7.65667	245.293		212.258		169.481		119.83		78.069		46.4824		25.7551		13.7714		7.33036		3.56095		1.78042
7.75667	245.264		212.236		169.486		119.826		78.0695		46.4813		25.7531		13.772		7.32963		3.56043		1.77844
7.85667	245.208		212.222		169.491		119.814		78.0701		46.4814		25.7525		13.7774		7.32935		3.56175		1.78427
7.95667	245.124		212.204		169.488		119.8		78.0727		46.4854		25.7562		13.779		7.32494		3.56553		1.7834
8.05667	245.048		212.187		169.487		119.792		78.0789		46.4836		25.7559		13.7744		7.3166		3.56224		1.78676
8.15667	245.027		212.179		169.478		119.784		78.0851		46.489		25.7511		13.7772		7.31695		3.5612		1.7828
8.25667	245.029		212.175		169.478		119.778		78.0865		46.489		25.7516		13.7763		7.31633		3.56326		1.78426
8.35667	245.013		212.16		169.472		119.768		78.0865		46.4975		25.7504		13.7758		7.31529		3.56091		1.78708
8.45667	245.008		212.139		169.471		119.763		78.0951		46.4993		25.7562		13.7757		7.31559		3.56391		1.79074
8.55667	244.984		212.131		169.459		119.752		78.0925		46.5064		25.755		13.7794		7.3122		3.56388		1.79139
8.65667	244.964		212.114		169.463		119.752		78.0906		46.4981		25.7581		13.7818		7.31386		3.56528		1.79281
8.75667	244.951		212.109		169.466		119.747		78.0941		46.503		25.7588		13.7813		7.30937		3.56675		1.79781
8.85667	244.932		212.103		169.46		119.741		78.0953		46.5065		25.761		13.7849		7.31106		3.56726		1.80235
8.95667	244.914		212.086		169.451		119.744		78.0907		46.5042		25.7631		13.7837		7.30832		3.56361		1.80381
9.05667	244.901		212.076		169.441		119.736		78.0906		46.5035		25.7567		13.7829		7.30917		3.56232		1.80193
9.15667	244.89		212.063		169.443		119.735		78.0939		46.5029		25.7592		13.783		7.31301		3.56667		1.80091
9.25667	244.866		212.042		169.437		119.729		78.0951		46.506		25.7549		13.7814		7.30699		3.56592		1.80371
9.35667	244.844		212.032		169.442		119.725		78.0971		46.5104		25.756		13.7855		7.30589		3.56628		1.80075
9.45667	244.827		212.019		169.436		119.722		78.0943		46.506		25.7601		13.7844		7.30541		3.56379		1.8038
9.55667	244.806		212.002		169.426		119.718		78.0929		46.5053		25.7589		13.7831		7.30202		3.56077		1.80523
9.65667	244.78		211.98		169.42		119.708		78.0917		46.5013		25.7559		13.7846		7.29722		3.55949		1.79691
9.75667	244.765		211.962		169.414		119.709		78.0858		46.5053		25.7542		13.7833		7.29338		3.55772		1.80297
9.85667	244.746		211.947		169.403		119.701		78.0889		46.5067		25.7515		13.782		7.29229		3.55666		1.80042
9.95667	244.726		211.933		169.389		119.699		78.0862		46.5054		25.7508		13.7825		7.28949		3.55569		1.80198
10.0567	244.694		211.921		169.378		119.698		78.0821		46.5051		25.7511		13.7775		7.28789		3.55256		1.80524
10.1567	244.661		211.91		169.367		119.686		78.0768		46.5059		25.746		13.7773		7.27968		3.54376		1.80254
10.2567	244.631		211.896		169.365		119.681		78.0773		46.5021		25.7434		13.7754		7.27921		3.5493		1.79742
10.3567	244.61		211.874		169.354		119.684		78.075		46.5012		25.747		13.7769		7.28428		3.55166		1.79883
10.4567	244.587		211.858		169.337		119.682		78.0712		46.4997		25.7426		13.7773		7.27905		3.5481		1.79734
10.5567	244.562		211.852		169.323		119.68		78.0683		46.4985		25.7442		13.7757		7.27961		3.54686		1.79673
10.6567	244.541		211.837		169.312		119.674		78.0658		46.4992		25.7409		13.7732		7.28007		3.54652		1.79363
10.7567	244.521		211.818		169.295		119.675		78.0613		46.4932		25.7422		13.7701		7.27668		3.54092		1.79653
10.8567	244.492		211.802		169.288		119.665		78.0593		46.4924		25.7362		13.7697		7.27594		3.53924		1.79633
10.9567	244.479		211.787		169.279		119.659		78.0562		46.4905		25.7344		13.7699		7.27782		3.5447		1.79453
11.0567	244.456		211.771		169.276		119.659		78.0563		46.4915		25.7372		13.7741		7.27799		3.54597		1.79662
11.1567	244.436		211.753		169.265		119.66		78.0531		46.4909		25.7399		13.7717		7.27758		3.54305		1.79935
11.2567	244.421		211.733		169.249		119.656		78.0513		46.4911		25.7356		13.77		7.27909		3.54322		1.79662
11.3567	244.404		211.716		169.246		119.656		78.0504		46.4916		25.7367		13.7656		7.28151		3.54321		1.79653
11.4567	244.383		211.708		169.235		119.653		78.0484		46.4933		25.7348		13.7693		7.27595		3.53988		1.7972
11.5567	244.369		211.696		169.228		119.653		78.0451		46.4893		25.7358		13.7676		7.2776		3.54091		1.79948
11.6567	244.356		211.683		169.22		119.654		78.0392		46.4899		25.735		13.771		7.27578		3.53666		1.80123
11.7567	244.339		211.666		169.211		119.653		78.0357		46.4888		25.7356		13.7689		7.2729		3.53927		1.80106
11.8567	244.319		211.656		169.214		119.648		78.0303		46.4897		25.7374		13.7645		7.2715		3.5374		1.7974
11.9567	244.298		211.645		169.207		119.646		78.0227		46.4882		25.7348		13.7609		7.27083		3.53818		1.79933
12.0567	244.277		211.627		169.201		119.643		78.0201		46.4906		25.7347		13.7649		7.27013		3.53548		1.80132
12.1567	244.268		211.615		169.195		119.642		78.0191		46.4892		25.7377		13.761		7.2689		3.53292		1.80469
12.2567	244.249		211.6		169.185		119.641		78.0129		46.4877		25.7337		13.7547		7.2659		3.52823		1.8029
12.3567	244.228		211.585		169.18		119.636		78.0101		46.4878		25.7295		13.7577		7.26747		3.52846		1.80351
12.4567	244.21		211.57		169.172		119.632		77.999		46.4887		25.7282		13.7532		7.26143		3.52586		1.80341
12.5567	244.198		211.557		169.162		119.63		78.0008		46.4815		25.7254		13.7559		7.26284		3.5279		1.80486
12.6567	244.185		211.55		169.158		119.626		77.9999		46.4851		25.7241		13.7585		7.26333		3.52866		1.8074
12.7567	244.165		211.549		169.156		119.628		77.9953		46.4825		25.7268		13.7595		7.26456		3.52789		1.80862
12.8567	244.142		211.538		169.146		119.628		77.9857		46.4818		25.7232		13.7537		7.26341		3.52962		1.80858
12.9567	244.129		211.522		169.136		119.627		77.985		46.4847		25.7194		13.7583		7.2631		3.53148		1.80925
13.0567	244.114		211.523		169.123		119.625		77.9814		46.4807		25.7224		13.7545		7.25983		3.5323		1.81145
13.1567	244.101		211.51		169.119		119.628		77.9808		46.4823		25.7204		13.7562		7.26165		3.53542		1.81001
13.2567	244.081		211.501		169.115		119.627		77.9756		46.48		25.7222		13.7548		7.25971		3.53029		1.81336
13.3567	244.064		211.485		169.111		119.633		77.9705		46.4747		25.7207		13.7534		7.2554		3.52973		1.81224
13.4567	244.06		211.482		169.105		119.625		77.9695		46.4794		25.7154		13.7519		7.25584		3.53021		1.81006
13.5567	244.046		211.472		169.094		119.624		77.9668		46.4724		25.7161		13.7506		7.25759		3.52729		1.80917
13.6567	244.028		211.464		169.091		119.621		77.9612		46.4723		25.7114		13.7526		7.25998		3.52291		1.80904
13.7567	244.014		211.456		169.087		119.62		77.9583		46.4714		25.7113		13.7542		7.25912		3.52488		1.81249
13.8567	244.001		211.438		169.075		119.611		77.9515		46.4692		25.7058		13.7495		7.25453		3.51662		1.81363
13.9567	243.994		211.421		169.071		119.608		77.9507		46.4638		25.707		13.7502		7.25472		3.51959		1.8083
14.0567	243.979		211.412		169.063		119.607		77.9463		46.4622		25.7013		13.7469		7.25286		3.51566		1.80871
14.1567	243.961		211.395		169.056		119.607		77.9397		46.4603		25.6965		13.7449		7.24949		3.51168		1.80836
14.2567	243.951		211.391		169.051		119.604		77.9403		46.4588		25.6972		13.7453		7.25339		3.51289		1.8055
14.3567	243.934		211.388		169.045		119.604		77.9407		46.4625		25.6988		13.7465		7.25527		3.51364		1.80957
14.4567	243.917		211.38		169.04		119.606		77.9365		46.4631		25.6995		13.7447		7.25465		3.51412		1.8114
14.5567	243.902		211.372		169.038		119.605		77.9336		46.4618		25.6962		13.7445		7.25399		3.51258		1.81129
14.6567	243.887		211.36		169.039		119.603		77.934		46.4585		25.693		13.7473		7.25446		3.51519		1.81181
14.7567	243.866		211.356		169.03		119.603		77.9301		46.4575		25.6928		13.7467		7.24816		3.50773		1.81157
14.8567	243.858		211.345		169.019		119.601		77.9322		46.454		25.688		13.7448		7.24559		3.50768		1.80828
14.9567	243.844		211.333		169.012		119.598		77.9263		46.4536		25.6888		13.7455		7.24324		3.50302		1.81033
15.0567	243.83		211.319		169.012		119.601		77.929		46.4577		25.6865		13.75		7.2466		3.50557		1.8083
15.1567	243.81		211.312		169.001		119.596		77.924		46.4575		25.6856		13.746		7.24154		3.49922		1.81093
15.2567	243.798		211.305		168.994		119.594		77.9221		46.454		25.6839		13.7458		7.24068		3.49893		1.80753
15.3567	243.783		211.297		168.99		119.597		77.9192		46.4492		25.6848		13.7489		7.24169		3.50097		1.8066
15.4567	243.772		211.293		168.988		119.598		77.9178		46.4525		25.687		13.746		7.23808		3.50108		1.80876
15.5567	243.766		211.28		168.981		119.593		77.9134		46.4487		25.6805		13.7455		7.23557		3.4979		1.80769
15.6567	243.766		211.277		168.976		119.595		77.9143		46.4476		25.6817		13.7475		7.23434		3.5001		1.80787
15.7567	243.754		211.274		168.97		119.596		77.911		46.4467		25.6803		13.7458		7.23537		3.4985		1.81104
15.8567	243.749		211.267		168.967		119.595		77.909		46.4457		25.6764		13.7448		7.23701		3.50349		1.80579
15.9567	243.736		211.264		168.961		119.598		77.9078		46.4424		25.6804		13.7467		7.23598		3.50078		1.80833
16.0567	243.738		211.256		168.961		119.596		77.9116		46.4436		25.6805		13.7478		7.23918		3.50507		1.81023
16.1567	243.734		211.25		168.956		119.603		77.9065		46.445		25.6832		13.7464		7.23683		3.50229		1.81599
16.2567	243.734		211.243		168.947		119.592		77.9058		46.4444		25.6777		13.7497		7.23484		3.50433		1.81346
16.3567	243.731		211.234		168.945		119.597		77.9041		46.4423		25.6782		13.752		7.23643		3.50505		1.81209
16.4567	243.73		211.23		168.941		119.596		77.9083		46.4464		25.6747		13.7565		7.23683		3.50626		1.81655
16.5567	243.731		211.219		168.931		119.594		77.9062		46.4423		25.6761		13.7542		7.23671		3.50651		1.82144
16.6567	243.725		211.208		168.93		119.595		77.9115		46.4452		25.676		13.7553		7.24054		3.5063		1.82176
16.7567	243.718		211.2		168.925		119.591		77.9107		46.444		25.6763		13.7537		7.23841		3.50341		1.82573
16.8567	243.717		211.19		168.924		119.587		77.905		46.4439		25.6675		13.7532		7.23772		3.5029		1.82165
16.9567	243.714		211.178		168.916		119.585		77.8987		46.4388		25.6684		13.7534		7.23484		3.50024		1.82197
17.0567	243.72		211.171		168.916		119.585		77.897		46.4369		25.6675		13.7529		7.23217		3.49862		1.82517
17.1567	243.711		211.165		168.913		119.582		77.8931		46.4362		25.662		13.7508		7.22892		3.49789		1.82385
17.2567	243.705		211.153		168.904		119.576		77.8911		46.436		25.6565		13.7519		7.22841		3.49363		1.82155
17.3567	243.702		211.139		168.897		119.573		77.8878		46.4325		25.6542		13.7487		7.22371		3.49307		1.82048
17.4567	243.701		211.13		168.895		119.573		77.8853		46.4358		25.6532		13.7514		7.22489		3.49417		1.82013
17.5567	243.697		211.122		168.892		119.571		77.8834		46.4292		25.6533		13.7472		7.21976		3.49323		1.82363
17.6567	243.696		211.115		168.888		119.564		77.8816		46.4293		25.646		13.744		7.2197		3.48867		1.82283
17.7567	243.692		211.107		168.88		119.566		77.8786		46.4265		25.6447		13.7401		7.21958		3.49017		1.82176
17.8567	243.691		211.1		168.88		119.555		77.872		46.4293		25.6408		13.7431		7.21948		3.48955		1.82144
17.9567	243.68		211.096		168.872		119.556		77.8709		46.4288		25.639		13.7426		7.22031		3.48969		1.82451
18.0567	243.674		211.087		168.873		119.556		77.8709		46.4305		25.6397		13.7456		7.21855		3.49218		1.8251
18.1567	243.661		211.083		168.862		119.551		77.8659		46.4268		25.637		13.742		7.21622		3.48935		1.82241
18.2567	243.653		211.077		168.852		119.546		77.8613		46.4217		25.6297		13.7374		7.20947		3.48426		1.81848
18.3567	243.653		211.074		168.842		119.544		77.8568		46.4211		25.6301		13.7395		7.20762		3.48476		1.81872
18.4567	243.648		211.069		168.839		119.541		77.8595		46.4197		25.6302		13.7375		7.20541		3.48495		1.81665
18.5567	243.641		211.066		168.831		119.539		77.8574		46.4185		25.6278		13.7361		7.20364		3.48299		1.81503
18.6567	243.633		211.067		168.824		119.532		77.8563		46.4181		25.6281		13.7399		7.20071		3.48155		1.81591
18.7567	243.621		211.066		168.821		119.531		77.8517		46.4124		25.6209		13.7386		7.19829		3.48011		1.81362
18.8567	243.608		211.059		168.823		119.533		77.8527		46.4131		25.6197		13.7406		7.20384		3.48611		1.81611
18.9567	243.602		211.056		168.825		119.533		77.8494		46.4104		25.6209		13.7374		7.203		3.48461		1.81801
19.0567	243.597		211.056		168.815		119.535		77.8468		46.4125		25.6223		13.7393		7.20271		3.49063		1.81826
19.1567	243.586		211.057		168.804		119.53		77.8421		46.4088		25.6211		13.7351		7.19761		3.48736		1.81761
19.2567	243.576		211.051		168.802		119.527		77.845		46.4056		25.6183		13.7346		7.19751		3.48733		1.81403
19.3567	243.563		211.052		168.8		119.526		77.8403		46.4079		25.6155		13.733		7.19517		3.48777		1.81902
19.4567	243.546		211.049		168.797		119.524		77.8418		46.4031		25.6137		13.7333		7.19562		3.48822		1.8188
19.5567	243.529		211.043		168.792		119.521		77.8398		46.4053		25.6132		13.7299		7.19568		3.4881		1.82199
19.6567	243.513		211.036		168.793		119.518		77.84		46.4018		25.6138		13.7304		7.1972		3.48951		1.82073
19.7567	243.499		211.037		168.793		119.521		77.8365		46.3979		25.6098		13.7274		7.19097		3.48466		1.8254
19.8567	243.487		211.033		168.793		119.518		77.8324		46.3973		25.6074		13.7252		7.19311		3.4867		1.82324
19.9567	243.473		211.034		168.789		119.51		77.8292		46.3966		25.6039		13.7218		7.19067		3.48297		1.82426
20.0567	243.459		211.028		168.787		119.511		77.8274		46.3934		25.604		13.7222		7.19159		3.48377		1.82638
20.1567	243.44		211.022		168.784		119.506		77.8272		46.3933		25.6005		13.7227		7.18989		3.48325		1.82363
20.2567	243.417		211.018		168.779		119.501		77.8259		46.3966		25.6037		13.7185		7.18713		3.48014		1.82495
20.3567	243.398		211.009		168.77		119.497		77.8237		46.3927		25.5992		13.7176		7.18486		3.47719		1.82477
20.4567	243.388		211.005		168.763		119.492		77.8205		46.3945		25.5952		13.7145		7.18534		3.4781		1.82696
20.5567	243.373		211.005		168.765		119.491		77.8216		46.3918		25.596		13.7177		7.18296		3.48084		1.82419
20.6567	243.355		210.999		168.752		119.494		77.8183		46.3907		25.5987		13.7187		7.18258		3.48003		1.82707
20.7567	243.335		210.996		168.748		119.49		77.8172		46.3893		25.5987		13.7132		7.18276		3.47889		1.82759
20.8567	243.313		210.995		168.749		119.487		77.8192		46.3909		25.5959		13.7196		7.18596		3.47732		1.82851
20.9567	243.298		210.999		168.745		119.485		77.8194		46.3926		25.5965		13.7183		7.18458		3.47775		1.83197
21.0567	243.285		210.991		168.737		119.488		77.8142		46.3888		25.5947		13.7139		7.18072		3.47617		1.8309
21.1567	243.275		210.986		168.73		119.485		77.8141		46.3836		25.5914		13.717		7.17503		3.47308		1.82815
21.2567	243.262		210.983		168.72		119.48		77.8107		46.3841		25.5912		13.7119		7.177		3.47468		1.82738
21.3567	243.245		210.978		168.713		119.476		77.8102		46.3815		25.5898		13.7152		7.17758		3.47531		1.82455
21.4567	243.231		210.974		168.708		119.474		77.805		46.3806		25.5948		13.7119		7.17577		3.47441		1.82568
21.5567	243.214		210.968		168.704		119.472		77.8049		46.3784		25.5885		13.7078		7.17626		3.47314		1.82568
21.6567	243.198		210.959		168.696		119.471		77.7996		46.3727		25.5883		13.7057		7.17157		3.46925		1.82683
21.7567	243.177		210.951		168.69		119.467		77.7939		46.3705		25.5871		13.7047		7.16634		3.46587		1.8269
21.8567	243.168		210.944		168.691		119.46		77.7914		46.3691		25.5822		13.7011		7.16978		3.4688		1.82151
21.9567	243.157		210.937		168.692		119.456		77.7896		46.3664		25.5819		13.7015		7.16785		3.46914		1.8258
22.0567	243.144		210.931		168.688		119.45		77.7854		46.3656		25.5814		13.7007		7.16544		3.46492		1.82202
22.1567	243.137		210.932		168.687		119.451		77.7873		46.3667		25.5837		13.702		7.16745		3.47186		1.82296
22.2567	243.122		210.932		168.69		119.449		77.79		46.3684		25.5848		13.7013		7.1687		3.47699		1.82871
22.3567	243.102		210.926		168.686		119.451		77.7888		46.3661		25.5865		13.7026		7.1687		3.47667		1.83085
22.4567	243.092		210.922		168.679		119.449		77.7862		46.3656		25.5839		13.7		7.16901		3.47618		1.83405
22.5567	243.08		210.915		168.672		119.446		77.7847		46.3628		25.5761		13.6965		7.16645		3.47196		1.83137
22.6567	243.068		210.913		168.671		119.446		77.7852		46.3609		25.5769		13.7002		7.16737		3.4735		1.83066
22.7567	243.05		210.913		168.664		119.442		77.777		46.3603		25.575		13.6942		7.1651		3.46488		1.83564
22.8567	243.044		210.909		168.658		119.44		77.7763		46.3559		25.5697		13.694		7.1656		3.46535		1.8266
22.9567	243.037		210.905		168.662		119.44		77.7771		46.3591		25.5718		13.6976		7.16729		3.46511		1.82969
23.0567	243.017		210.903		168.654		119.443		77.7744		46.3544		25.5724		13.6935		7.16267		3.46081		1.83082
23.1567	243.007		210.897		168.652		119.437		77.772		46.3551		25.57		13.6936		7.16453		3.46092		1.8276
23.2567	242.991		210.886		168.652		119.435		77.7743		46.3531		25.5698		13.6943		7.16559		3.4624		1.82833
23.3567	242.98		210.891		168.648		119.439		77.7762		46.3543		25.5697		13.6976		7.16827		3.46636		1.82859
23.4567	242.972		210.892		168.643		119.44		77.7767		46.3546		25.5771		13.6968		7.16719		3.46809		1.83694
23.5567	242.952		210.888		168.643		119.438		77.7754		46.3568		25.5735		13.6992		7.16697		3.46744		1.83676
23.6567	242.939		210.885		168.635		119.439		77.7709		46.3551		25.5732		13.6958		7.16494		3.46699		1.83696
23.7567	242.923		210.88		168.628		119.436		77.7664		46.3482		25.5676		13.694		7.1599		3.46267		1.83837
23.8567	242.92		210.875		168.627		119.435		77.7662		46.345		25.5671		13.6949		7.16286		3.46402		1.83649
23.9567	242.908		210.87		168.619		119.43		77.7643		46.3447		25.57		13.6919		7.16235		3.46164		1.83997
24.0567	242.889		210.863		168.613		119.43		77.7604		46.3433		25.5675		13.6899		7.15899		3.46023		1.83885
24.1567	242.873		210.861		168.608		119.432		77.7579		46.3376		25.5643		13.691		7.16072		3.4585		1.83893
24.2567	242.861		210.856		168.606		119.427		77.7592		46.3392		25.5639		13.6947		7.16354		3.45811		1.83937
24.3567	242.848		210.851		168.599		119.423		77.7581		46.3389		25.563		13.6931		7.16241		3.45444		1.8424
24.4567	242.834		210.85		168.593		119.422		77.7522		46.3359		25.5613		13.6925		7.15563		3.45318		1.84468
24.5567	242.823		210.847		168.588		119.421		77.7528		46.338		25.5599		13.6905		7.16081		3.45545		1.84248
24.6567	242.81		210.841		168.587		119.424		77.7547		46.3382		25.5624		13.6941		7.16282		3.45877		1.84444
24.7567	242.798		210.835		168.579		119.426		77.7503		46.3366		25.559		13.6955		7.16522		3.45789		1.84243
24.8567	242.78		210.832		168.575		119.422		77.7453		46.3351		25.5558		13.6925		7.16279		3.45583		1.84501
24.9567	242.764		210.835		168.572		119.426		77.7478		46.3379		25.5581		13.6947		7.1634		3.45786		1.8456
25.0567	242.756		210.833		168.57		119.427		77.747		46.3385		25.5574		13.6947		7.1639		3.45353		1.84725
25.1567	242.739		210.825		168.564		119.425		77.7419		46.3318		25.5552		13.6938		7.1613		3.44975		1.84437
25.2567	242.722		210.825		168.556		119.419		77.7418		46.331		25.547		13.6927		7.15673		3.4458		1.84126
25.3567	242.713		210.822		168.549		119.417		77.7376		46.3298		25.5454		13.6949		7.15957		3.44733		1.84175
25.4567	242.7		210.821		168.546		119.414		77.7408		46.3274		25.5521		13.691		7.16013		3.4478		1.84271
25.5567	242.689		210.825		168.54		119.412		77.7386		46.3259		25.5477		13.6924		7.15928		3.44693		1.8398
25.6567	242.678		210.82		168.534		119.406		77.7362		46.3218		25.5417		13.6927		7.16102		3.44839		1.84056
25.7567	242.67		210.822		168.53		119.404		77.735		46.3198		25.54		13.6903		7.15703		3.44316		1.84137
25.8567	242.661		210.826		168.528		119.406		77.7315		46.322		25.5396		13.6926		7.16214		3.44775		1.84356
25.9567	242.651		210.83		168.525		119.408		77.7314		46.3215		25.5458		13.6925		7.16132		3.44912		1.84632
26.0567	242.639		210.822		168.519		119.401		77.7276		46.3195		25.5423		13.6885		7.15871		3.44737		1.84503
26.1567	242.626		210.821		168.516		119.403		77.7276		46.3179		25.5366		13.6915		7.15985		3.44452		1.84524
26.2567	242.608		210.82		168.51		119.399		77.7195		46.315		25.5351		13.6913		7.1565		3.44183		1.84653
26.3567	242.596		210.824		168.508		119.398		77.7202		46.3129		25.5326		13.691		7.1585		3.44511		1.84262
26.4567	242.578		210.825		168.505		119.399		77.7232		46.3137		25.5338		13.6936		7.15648		3.44599		1.8483
26.5567	242.557		210.822		168.507		119.395		77.7182		46.3094		25.5342		13.6908		7.15714		3.44429		1.84724
26.6567	242.535		210.818		168.501		119.394		77.7159		46.3103		25.5366		13.6927		7.15887		3.444		1.85032
26.7567	242.52		210.82		168.501		119.39		77.7129		46.3072		25.5315		13.6935		7.15454		3.44257		1.8494
26.8567	242.492		210.814		168.494		119.386		77.7091		46.3023		25.53		13.6869		7.15032		3.43825		1.85197
26.9567	242.48		210.809		168.492		119.382		77.7065		46.2984		25.5271		13.6881		7.15283		3.43757		1.84427
27.0567	242.462		210.803		168.491		119.38		77.7056		46.2962		25.5266		13.687		7.15305		3.43875		1.84099
27.1567	242.441		210.8		168.483		119.379		77.701		46.2945		25.5258		13.6899		7.1489		3.43315		1.84532
27.2567	242.43		210.796		168.476		119.375		77.6994		46.2977		25.5276		13.6883		7.14807		3.43138		1.84115
27.3567	242.417		210.794		168.478		119.376		77.7007		46.2932		25.5275		13.6845		7.14607		3.42789		1.83942
27.4567	242.409		210.79		168.475		119.374		77.6996		46.2918		25.5247		13.6863		7.14901		3.43058		1.83709
27.5567	242.397		210.789		168.469		119.377		77.6934		46.2861		25.5229		13.6829		7.14564		3.42583		1.83882
27.6567	242.394		210.779		168.47		119.373		77.6973		46.2881		25.5223		13.6893		7.14775		3.43258		1.83492
27.7567	242.383		210.775		168.465		119.375		77.694		46.2842		25.5229		13.6842		7.14705		3.43177		1.83681
27.8567	242.368		210.768		168.46		119.374		77.6924		46.2875		25.5222		13.685		7.14592		3.43256		1.8353
27.9567	242.367		210.767		168.457		119.376		77.6924		46.2852		25.5217		13.681		7.14272		3.43304		1.83492
28.0567	242.348		210.758		168.449		119.369		77.6901		46.2818		25.519		13.68		7.14338		3.42925		1.83247
28.1567	242.335		210.753		168.447		119.365		77.6898		46.2827		25.5156		13.6831		7.14311		3.42894		1.83207
28.2567	242.323		210.748		168.438		119.364		77.6876		46.2808		25.5171		13.6821		7.13712		3.42843		1.83328
28.3567	242.31		210.734		168.434		119.361		77.6848		46.2791		25.5123		13.6814		7.13976		3.4273		1.82827
28.4567	242.29		210.732		168.43		119.36		77.6843		46.2759		25.5103		13.6826		7.13847		3.42572		1.82892
28.5567	242.271		210.73		168.428		119.359		77.6849		46.2792		25.5106		13.6797		7.14045		3.4277		1.83036
28.6567	242.258		210.721		168.42		119.358		77.6829		46.2817		25.5089		13.682		7.13906		3.42931		1.83166
28.7567	242.239		210.713		168.415		119.355		77.6819		46.2813		25.5098		13.6804		7.13875		3.43234		1.83314
28.8567	242.217		210.704		168.41		119.354		77.6801		46.2775		25.5093		13.6759		7.13704		3.42841		1.83258
28.9567	242.193		210.693		168.407		119.356		77.6783		46.274		25.5036		13.6771		7.13815		3.42808		1.8249
29.0567	242.168		210.69		168.402		119.358		77.6758		46.2744		25.5051		13.6751		7.14184		3.43244		1.82575
29.1567	242.143		210.681		168.397		119.357		77.677		46.2763		25.5075		13.6723		7.14038		3.43362		1.82634
29.2567	242.121		210.674		168.392		119.358		77.6719		46.2754		25.507		13.6705		7.13644		3.43033		1.83056
29.3567	242.096		210.67		168.389		119.354		77.6755		46.277		25.5081		13.6749		7.13746		3.42896		1.82624
29.4567	242.072		210.664		168.381		119.356		77.6733		46.2786		25.5073		13.6733		7.13642		3.42767		1.82707
29.5567	242.049		210.663		168.377		119.349		77.6727		46.2753		25.5058		13.6738		7.13938		3.42976		1.82672
29.6567	242.012		210.658		168.375		119.351		77.674		46.2763		25.5065		13.6742		7.13967		3.42838		1.8239
29.7567	241.962		210.652		168.367		119.348		77.6758		46.2756		25.5064		13.677		7.13722		3.4296		1.82566
29.8567	241.916		210.646		168.365		119.351		77.676		46.2754		25.5095		13.6754		7.13747		3.43205		1.82602
29.9567	241.876		210.644		168.362		119.352		77.6747		46.2768		25.5062		13.6746		7.13558		3.43058		1.82567
30.0567	241.852		210.635		168.357		119.35		77.6782		46.2745		25.5075		13.6737		7.13468		3.43102		1.82348
30.1567	241.829		210.634		168.354		119.35		77.6736		46.2756		25.5055		13.6702		7.13396		3.43019		1.82293
30.2567	241.821		210.63		168.349		119.346		77.6721		46.2721		25.505		13.6676		7.13245		3.42895		1.82531
30.3567	241.837		210.623		168.345		119.342		77.6731		46.2722		25.5025		13.6674		7.13475		3.43209		1.82072
30.4567	241.844		210.626		168.342		119.341		77.6697		46.2748		25.5015		13.6695		7.13213		3.42936		1.81962
30.5567	241.859		210.624		168.34		119.344		77.6704		46.2746		25.5038		13.6692		7.13493		3.43351		1.82048
30.6567	241.877		210.619		168.337		119.343		77.6717		46.2743		25.5016		13.6674		7.13446		3.43587		1.82008
30.7567	241.888		210.616		168.332		119.339		77.6659		46.271		25.499		13.6614		7.13235		3.43614		1.82331
30.8567	241.896		210.614		168.324		119.334		77.6646		46.2723		25.4941		13.6591		7.13021		3.43275		1.82076
30.9567	241.904		210.604		168.321		119.332		77.6634		46.2731		25.4952		13.6611		7.12825		3.43247		1.81734
31.0567	241.908		210.599		168.31		119.332		77.6623		46.2653		25.497		13.6584		7.12698		3.43191		1.82008
31.1567	241.91		210.601		168.312		119.329		77.6623		46.2694		25.4949		13.6584		7.12964		3.43486		1.82081
31.2567	241.903		210.597		168.309		119.33		77.6591		46.2737		25.4935		13.6591		7.13042		3.43733		1.82206
31.3567	241.891		210.597		168.307		119.329		77.6575		46.2721		25.4911		13.6574		7.12831		3.4337		1.81967
31.4567	241.879		210.593		168.298		119.326		77.6575		46.2713		25.4901		13.6514		7.12928		3.43279		1.8181
31.5567	241.864		210.589		168.294		119.331		77.6531		46.2705		25.4894		13.6516		7.12874		3.43508		1.8144
31.6567	241.854		210.588		168.292		119.329		77.6556		46.2746		25.4864		13.651		7.13173		3.43858		1.81257
31.7567	241.837		210.585		168.291		119.327		77.6545		46.2732		25.4875		13.6496		7.12825		3.43711		1.81783
31.8567	241.818		210.58		168.286		119.327		77.6552		46.2702		25.4905		13.6486		7.12637		3.44103		1.81441
31.9567	241.8		210.577		168.279		119.321		77.6582		46.2703		25.4859		13.6469		7.12779		3.44035		1.81701
32.0567	241.775		210.571		168.272		119.322		77.6573		46.2656		25.4863		13.6417		7.12514		3.43679		1.81658
32.1567	241.76		210.561		168.274		119.321		77.6591		46.2646		25.4861		13.6448		7.12708		3.43972		1.81546
32.2567	241.739		210.555		168.267		119.321		77.6565		46.2619		25.4822		13.6443		7.12415		3.43907		1.81582
32.3567	241.725		210.547		168.265		119.321		77.6584		46.263		25.4805		13.6444		7.12464		3.44184		1.81555
32.4567	241.704		210.539		168.26		119.316		77.6581		46.2644		25.4818		13.643		7.12274		3.44104		1.81696
32.5567	241.692		210.529		168.255		119.316		77.6582		46.2627		25.4822		13.6459		7.12526		3.44501		1.81528
32.6567	241.675		210.524		168.249		119.313		77.6567		46.2661		25.4808		13.6467		7.12622		3.44384		1.81457
32.7567	241.663		210.515		168.246		119.314		77.6542		46.2636		25.4795		13.65		7.12689		3.44428		1.8152
32.8567	241.654		210.515		168.242		119.311		77.6556		46.2653		25.4794		13.6485		7.12207		3.4442		1.81859
32.9567	241.64		210.51		168.233		119.309		77.6576		46.2625		25.4767		13.6434		7.12555		3.4484		1.81531
33.0567	241.625		210.503		168.23		119.309		77.6604		46.2599		25.4797		13.6461		7.12442		3.44726		1.81495
33.1567	241.614		210.506		168.226		119.31		77.6604		46.2598		25.4797		13.6446		7.12401		3.44658		1.81528
33.2567	241.602		210.501		168.221		119.304		77.6585		46.2558		25.4776		13.6405		7.12399		3.44546		1.81424
33.3567	241.593		210.501		168.214		119.299		77.6591		46.2544		25.4748		13.6417		7.12448		3.44221		1.81649
33.4567	241.573		210.496		168.205		119.294		77.6557		46.2551		25.4743		13.639		7.12134		3.44265		1.81253
33.5567	241.563		210.488		168.203		119.294		77.6528		46.2535		25.4737		13.6399		7.12253		3.44105		1.81323
33.6567	241.552		210.48		168.201		119.294		77.6515		46.2474		25.4727		13.6392		7.12206		3.44045		1.81212
33.7567	241.534		210.471		168.191		119.288		77.648		46.2454		25.4707		13.638		7.11789		3.43915		1.80974
33.8567	241.525		210.469		168.187		119.286		77.6524		46.2447		25.4698		13.6399		7.11888		3.44067		1.80641
33.9567	241.509		210.469		168.182		119.283		77.6519		46.251		25.4681		13.6394		7.11878		3.44335		1.81031
34.0567	241.497		210.459		168.177		119.284		77.6512		46.2436		25.4736		13.636		7.12025		3.43952		1.80768
34.1567	241.496		210.454		168.174		119.281		77.654		46.2436		25.4748		13.6397		7.11977		3.44266		1.8031
34.2567	241.49		210.455		168.173		119.28		77.6545		46.2478		25.4723		13.6383		7.12221		3.44376		1.80977
34.3567	241.47		210.451		168.164		119.276		77.6547		46.2513		25.4729		13.6437		7.12129		3.44471		1.81402
34.4567	241.457		210.442		168.161		119.277		77.6584		46.248		25.4772		13.6399		7.12395		3.4462		1.81191
34.5567	241.445		210.439		168.153		119.278		77.6571		46.2495		25.4738		13.6431		7.11826		3.44398		1.815
34.6567	241.431		210.434		168.153		119.279		77.6548		46.2449		25.4727		13.64		7.11886		3.44316		1.81406
34.7567	241.414		210.431		168.146		119.275		77.6539		46.2407		25.4684		13.6398		7.11649		3.44337		1.80945
34.8567	241.408		210.423		168.147		119.271		77.6554		46.242		25.4696		13.6434		7.12303		3.44267		1.81256
34.9567	241.396		210.417		168.139		119.271		77.6534		46.2421		25.469		13.6412		7.12186		3.4433		1.81242
35.0567	241.38		210.41		168.131		119.266		77.6472		46.2376		25.4666		13.641		7.12137		3.44549		1.81034
35.1567	241.369		210.405		168.13		119.266		77.6514		46.2372		25.4651		13.6393		7.12377		3.44476		1.80991
35.2567	241.345		210.404		168.128		119.266		77.6524		46.2394		25.4646		13.6411		7.12329		3.44169		1.80958
35.3567	241.33		210.399		168.121		119.267		77.6493		46.2373		25.4631		13.6389		7.12414		3.4395		1.81058
35.4567	241.316		210.399		168.126		119.266		77.6523		46.2407		25.4651		13.643		7.126		3.44802		1.80771
35.5567	241.299		210.401		168.124		119.266		77.6521		46.2368		25.4663		13.6411		7.12495		3.44658		1.81289
35.6567	241.284		210.394		168.116		119.263		77.6506		46.2378		25.4649		13.6416		7.12526		3.4475		1.81184
35.7567	241.268		210.387		168.115		119.263		77.6502		46.2362		25.4631		13.6431		7.12529		3.44375		1.80991
35.8567	241.255		210.384		168.108		119.263		77.6474		46.2375		25.4595		13.6422		7.12269		3.44473		1.80946
35.9567	241.245		210.374		168.106		119.265		77.6446		46.2354		25.4592		13.6439		7.12264		3.44321		1.8067
36.0567	241.233		210.372		168.104		119.264		77.648		46.236		25.4564		13.6483		7.12509		3.44499		1.80987
36.1567	241.214		210.364		168.101		119.263		77.6445		46.234		25.4588		13.6414		7.12041		3.44232		1.81046
36.2567	241.208		210.36		168.1		119.263		77.6486		46.2369		25.458		13.6437		7.12448		3.4474		1.81044
36.3567	241.194		210.353		168.095		119.266		77.6457		46.2354		25.4596		13.6499		7.12947		3.44641		1.80918
36.4567	241.179		210.353		168.094		119.266		77.6473		46.2358		25.459		13.6495		7.13268		3.44596		1.80942
36.5567	241.171		210.35		168.089		119.264		77.6481		46.2355		25.464		13.6511		7.13313		3.44921		1.81082
36.6567	241.159		210.346		168.088		119.267		77.6498		46.2331		25.4638		13.6504		7.13183		3.44843		1.81186
36.7567	241.147		210.338		168.086		119.261		77.6459		46.2303		25.4622		13.6527		7.13174		3.44835		1.80959
36.8567	241.137		210.333		168.081		119.262		77.6458		46.2369		25.4617		13.654		7.13449		3.44786		1.80804
36.9567	241.122		210.323		168.079		119.259		77.6499		46.2385		25.4641		13.6554		7.13666		3.44766		1.80866
37.0567	241.103		210.312		168.075		119.259		77.65		46.2354		25.465		13.6558		7.13855		3.45048		1.80947
37.1567	241.092		210.304		168.074		119.259		77.647		46.2366		25.462		13.6588		7.13734		3.44976		1.81042
37.2567	241.081		210.3		168.076		119.257		77.6448		46.2382		25.4615		13.6577		7.13853		3.45355		1.80465
37.3567	241.071		210.294		168.074		119.261		77.6478		46.2399		25.4637		13.6567		7.13597		3.45254		1.80833
37.4567	241.066		210.295		168.071		119.259		77.6514		46.242		25.4631		13.6585		7.13778		3.4577		1.80602
37.5567	241.057		210.288		168.068		119.261		77.6481		46.2427		25.4658		13.6562		7.13951		3.45611		1.81009
37.6567	241.038		210.283		168.063		119.257		77.6443		46.2404		25.4602		13.6571		7.13636		3.45331		1.80798
37.7567	241.033		210.279		168.062		119.256		77.6451		46.2392		25.4612		13.6568		7.13808		3.4544		1.80754
37.8567	241.015		210.275		168.055		119.256		77.6457		46.2376		25.459		13.6554		7.13581		3.45583		1.80494
37.9567	241.002		210.267		168.048		119.257		77.6447		46.2335		25.4613		13.6556		7.13473		3.45176		1.80654
38.0567	240.988		210.266		168.04		119.256		77.6455		46.2325		25.4577		13.6571		7.13967		3.45288		1.80231
38.1567	240.974		210.259		168.035		119.252		77.6446		46.2381		25.4535		13.6558		7.13555		3.45116		1.80153
38.2567	240.956		210.254		168.031		119.25		77.6418		46.2335		25.4514		13.6531		7.13257		3.44721		1.8003
38.3567	240.943		210.25		168.027		119.249		77.6425		46.2302		25.4493		13.655		7.13696		3.45092		1.80003
38.4567	240.935		210.251		168.02		119.249		77.6427		46.2328		25.4524		13.6573		7.13561		3.44555		1.80166
38.5567	240.915		210.243		168.016		119.248		77.6405		46.23		25.4534		13.6552		7.13592		3.44075		1.80022
38.6567	240.913		210.235		168.011		119.245		77.6451		46.2291		25.453		13.6543		7.13877		3.44574		1.7985
38.7567	240.908		210.233		168.01		119.25		77.649		46.2314		25.4539		13.6547		7.13992		3.44748		1.80075
38.8567	240.888		210.232		168.005		119.249		77.6458		46.2329		25.4529		13.6529		7.13596		3.44463		1.80395
38.9567	240.879		210.223		167.999		119.248		77.6431		46.2282		25.4553		13.6488		7.13424		3.44455		1.80111
39.0567	240.868		210.222		167.994		119.244		77.6419		46.2283		25.4536		13.6469		7.13234		3.43985		1.79853
39.1567	240.867		210.222		167.993		119.239		77.6463		46.2296		25.4527		13.6501		7.13759		3.43907		1.79609
39.2567	240.859		210.223		167.99		119.246		77.6467		46.2316		25.4563		13.6518		7.13805		3.44229		1.79802
39.3567	240.855		210.22		167.987		119.242		77.6438		46.2357		25.4556		13.6512		7.13638		3.44181		1.79924
39.4567	240.845		210.213		167.989		119.239		77.6467		46.2363		25.4552		13.6531		7.14098		3.44525		1.798
39.5567	240.826		210.21		167.981		119.242		77.6491		46.24		25.4582		13.6522		7.14222		3.44601		1.80401
39.6567	240.818		210.199		167.983		119.241		77.6531		46.2424		25.4612		13.658		7.14612		3.45342		1.80155
39.7567	240.796		210.199		167.979		119.241		77.653		46.2458		25.4614		13.6599		7.14338		3.45496		1.80383
39.8567	240.776		210.195		167.978		119.241		77.6525		46.2481		25.4577		13.6596		7.14305		3.45209		1.80611
39.9567	240.758		210.185		167.973		119.239		77.6476		46.2463		25.4588		13.654		7.1409		3.44706		1.80377
40.0567	240.739		210.176		167.971		119.238		77.6506		46.2438		25.4595		13.6561		7.14375		3.44875		1.80239
40.1567	240.725		210.171		167.969		119.238		77.6511		46.2489		25.4606		13.6601		7.14292		3.45303		1.80526
40.2567	240.706		210.164		167.966		119.236		77.6465		46.2508		25.4628		13.6492		7.1419		3.45252		1.8055
40.3567	240.689		210.149		167.965		119.233		77.6483		46.2487		25.4606		13.6511		7.1425		3.45744		1.80238
40.4567	240.672		210.144		167.961		119.236		77.646		46.2502		25.4658		13.6508		7.14222		3.45681		1.80538
40.5567	240.653		210.134		167.956		119.234		77.6404		46.244		25.4604		13.6457		7.13847		3.4561		1.80532
40.6567	240.634		210.123		167.956		119.235		77.6385		46.2475		25.4538		13.6444		7.14438		3.45765		1.80117
40.7567	240.618		210.114		167.957		119.234		77.6394		46.2493		25.4589		13.6459		7.14016		3.45778		1.80278
40.8567	240.612		210.104		167.958		119.235		77.6416		46.2502		25.4564		13.6454		7.14348		3.45957		1.7981
40.9567	240.596		210.1		167.957		119.241		77.6396		46.2496		25.459		13.6474		7.13954		3.45998		1.79797
41.0567	240.582		210.086		167.953		119.24		77.6389		46.252		25.4588		13.6431		7.13831		3.45959		1.79977
41.1567	240.561		210.078		167.95		119.24		77.6404		46.2504		25.4591		13.6434		7.13872		3.46305		1.80037
41.2567	240.541		210.064		167.947		119.24		77.6367		46.2527		25.4601		13.6442		7.13917		3.46255		1.7996
41.3567	240.513		210.056		167.941		119.238		77.6346		46.2501		25.4576		13.6411		7.13627		3.45939		1.80139
41.4567	240.491		210.043		167.934		119.234		77.6332		46.2442		25.4541		13.6364		7.13183		3.4563		1.7952
41.5567	240.458		210.026		167.933		119.232		77.6327		46.2424		25.4564		13.6423		7.136		3.45607		1.79835
41.6567	240.425		210.016		167.926		119.232		77.6366		46.2433		25.4594		13.6386		7.1357		3.45898		1.80081
41.7567	240.382		210.005		167.916		119.225		77.631		46.2449		25.4582		13.639		7.13074		3.45542		1.79707
41.8567	240.356		209.991		167.908		119.217		77.6319		46.2399		25.4565		13.6375		7.13449		3.45898		1.79523
41.9567	240.322		209.97		167.897		119.212		77.6308		46.2403		25.4576		13.64		7.1346		3.45992		1.79605
42.0567	240.285		209.952		167.884		119.21		77.63		46.2381		25.4543		13.6379		7.13471		3.45999		1.79981
42.1567	240.244		209.933		167.868		119.203		77.623		46.2378		25.4544		13.635		7.13498		3.46245		1.79789
42.2567	240.203		209.908		167.854		119.191		77.6197		46.2394		25.4518		13.6391		7.13707		3.46302		1.79726
42.3567	240.16		209.882		167.835		119.188		77.6171		46.2378		25.4508		13.6383		7.13588		3.46277		1.79531
42.4567	240.111		209.854		167.817		119.173		77.6156		46.2331		25.4513		13.6389		7.13698		3.46489		1.79653
42.5567	240.049		209.83		167.802		119.162		77.6115		46.2287		25.4492		13.6335		7.13302		3.46428		1.79829
42.6567	239.994		209.805		167.782		119.147		77.6051		46.2238		25.446		13.6334		7.13226		3.46578		1.79582
42.7567	239.948		209.777		167.763		119.136		77.5941		46.2221		25.4423		13.6312		7.13227		3.46152		1.79406
42.8567	239.897		209.741		167.738		119.119		77.5864		46.2133		25.4428		13.6254		7.12911		3.45809		1.79202
42.9567	239.845		209.71		167.716		119.105		77.5749		46.2079		25.4397		13.6228		7.12583		3.45822		1.78717
43.0567	239.784		209.684		167.695		119.091		77.5659		46.2011		25.4368		13.6242		7.13003		3.46134		1.78564
43.1567	239.72		209.656		167.677		119.082		77.5581		46.1988		25.4374		13.6266		7.12996		3.46093		1.7891
43.2567	239.659		209.625		167.651		119.063		77.5501		46.1964		25.4346		13.6231		7.13037		3.46087		1.79089
43.3567	239.607		209.595		167.63		119.047		77.5402		46.1928		25.4299		13.6266		7.1309		3.46245		1.78913
43.4567	239.553		209.553		167.604		119.031		77.5233		46.181		25.4289		13.6159		7.12403		3.45787		1.78994
43.5567	239.506		209.507		167.575		119.01		77.5146		46.1745		25.4209		13.6153		7.12253		3.45952		1.78652
43.6567	239.456		209.46		167.552		118.993		77.5042		46.1676		25.4161		13.6152		7.12374		3.45892		1.78685
43.7567	239.401		209.421		167.524		118.979		77.4927		46.1604		25.4136		13.6139		7.1239		3.4558		1.78706
43.8567	239.325		209.376		167.499		118.966		77.4805		46.1535		25.4159		13.6093		7.12251		3.45516		1.78866
43.9567	239.238		209.328		167.465		118.946		77.4656		46.1449		25.4072		13.6029		7.11989		3.45306		1.78642
44.0567	239.158		209.279		167.438		118.925		77.4511		46.1335		25.4057		13.6006		7.11875		3.45037		1.78528
44.1567	239.085		209.227		167.412		118.905		77.4436		46.1219		25.3975		13.6007		7.12017		3.45171		1.77937
44.2567	239.007		209.184		167.387		118.886		77.4331		46.1163		25.4036		13.5944		7.11917		3.45126		1.78077
44.3567	238.917		209.135		167.352		118.873		77.4105		46.1039		25.4036		13.5887		7.11294		3.45054		1.78459
44.4567	238.836		209.09		167.32		118.849		77.4031		46.0951		25.3981		13.5878		7.11675		3.45364		1.78001
44.5567	238.769		209.045		167.289		118.834		77.3918		46.0903		25.3968		13.5851		7.1145		3.45247		1.77869
44.6567	238.708		209.007		167.266		118.814		77.377		46.0739		25.3941		13.5831		7.1112		3.45124		1.77697
44.7567	238.653		208.966		167.237		118.795		77.3617		46.067		25.3853		13.5741		7.10832		3.44433		1.7737
44.8567	238.601		208.952		167.21		118.781		77.3487		46.0547		25.3801		13.57		7.1017		3.44134		1.77497
44.9567	238.529		208.966		167.187		118.764		77.3322		46.0421		25.3703		13.5689		7.10086		3.44398		1.77594
45.0567	238.45		208.985		167.16		118.747		77.3209		46.0351		25.371		13.5673		7.10095		3.44299		1.77277
45.1567	238.396		208.986		167.135		118.732		77.3083		46.0264		25.3658		13.5643		7.10044		3.4373		1.77184
45.2567	238.354		208.787		167.109		118.715		77.2949		46.0127		25.3584		13.5555		7.09769		3.43424		1.76905
45.3567	238.325		208.779		167.087		118.696		77.286		46.0056		25.3523		13.555		7.10056		3.43559		1.76585
45.4567	238.321		208.767		167.062		118.686		77.2714		45.9973		25.3464		13.5502		7.09978		3.43536		1.76656
45.5567	238.349		208.745		167.042		118.67		77.2601		45.9892		25.3457		13.549		7.09919		3.43362		1.76881
45.6567	238.383		208.729		167.026		118.662		77.2491		45.9797		25.3446		13.5433		7.09629		3.43664		1.76326
45.7567	238.411		208.72		167.008		118.646		77.2371		45.9729		25.3392		13.5405		7.09244		3.43289		1.76332
45.8567	238.424		208.704		166.987		118.633		77.2236		45.9664		25.3326		13.5344		7.09128		3.4306		1.7611
45.9567	238.44		208.692		166.965		118.621		77.2148		45.9577		25.3283		13.5306		7.09228		3.43196		1.75961
46.0567	238.474		208.69		166.956		118.614		77.2078		45.9519		25.3293		13.53		7.0925		3.42848		1.76141
46.1567	238.502		208.68		166.946		118.607		77.1991		45.9459		25.3257		13.5289		7.09113		3.43098		1.76184
46.2567	238.524		208.686		166.929		118.598		77.1872		45.9431		25.3252		13.5259		7.0872		3.42759		1.7645
46.3567	238.55		208.687		166.916		118.589		77.1824		45.9388		25.3194		13.5228		7.08971		3.42536		1.76113
46.4567	238.586		208.68		166.9		118.583		77.1722		45.9346		25.3178		13.5217		7.08776		3.42217		1.75898
46.5567	238.609		208.677		166.876		118.579		77.1584		45.9265		25.3179		13.513		7.08414		3.42087		1.76065
46.6567	238.642		208.668		166.859		118.567		77.1525		45.9178		25.3125		13.5077		7.08481		3.41715		1.75576
46.7567	238.67		208.676		166.833		118.568		77.1464		45.9142		25.3107		13.5093		7.08351		3.41688		1.75446
46.8567	238.703		208.671		166.8		118.565		77.1402		45.9094		25.3118		13.5077		7.08255		3.41823		1.75339
46.9567	238.677		208.672		166.758		118.56		77.134		45.9001		25.3076		13.5043		7.07892		3.41853		1.75508
47.0567	238.617		208.668		166.741		118.554		77.1309		45.9016		25.3045		13.503		7.07603		3.41687		1.75533
47.1567	238.642		208.661		166.756		118.556		77.1263		45.8978		25.3029		13.4975		7.0796		3.41614		1.75549
47.2567	238.683		208.657		166.853		118.556		77.1262		45.8962		25.3022		13.4991		7.08219		3.41709		1.75423
47.3567	238.715		208.649		166.849		118.557		77.122		45.8927		25.3009		13.4957		7.07674		3.41438		1.75836
47.4567	238.719		208.636		166.831		118.552		77.1206		45.8895		25.2982		13.4942		7.07773		3.41379		1.75294
47.5567	238.675		208.627		166.816		118.552		77.1143		45.881		25.2938		13.4893		7.07176		3.41064		1.75267
47.6567	238.651		208.613		166.814		118.55		77.1172		45.885		25.2913		13.4893		7.07599		3.41152		1.74719
47.7567	238.654		208.598		166.811		118.55		77.1094		45.8751		25.2923		13.4849		7.07084		3.40906		1.74713
47.8567	238.627		208.581		166.812		118.545		77.107		45.873		25.2859		13.4845		7.06768		3.41327		1.74557
47.9567	238.617		208.567		166.811		118.545		77.1069		45.873		25.2844		13.4845		7.06965		3.41294		1.74548
48.0567	238.588		208.563		166.806		118.547		77.1057		45.8714		25.2812		13.4854		7.06882		3.41563		1.74819
48.1567	238.55		208.559		166.802		118.542		77.1031		45.87		25.2794		13.4857		7.07024		3.41363		1.7443
48.2567	238.532		208.555		166.803		118.546		77.1048		45.8663		25.2812		13.4862		7.06751		3.41527		1.74784
48.3567	238.551		208.552		166.806		118.544		77.1048		45.8681		25.2786		13.4891		7.06626		3.4197		1.74641
48.4567	238.508		208.548		166.795		118.539		77.1032		45.8745		25.2766		13.4926		7.0683		3.41839		1.74965
48.5567	238.42		208.536		166.803		118.536		77.1052		45.8661		25.2723		13.4844		7.06186		3.41411		1.74636
48.6567	238.34		208.534		166.813		118.532		77.1043		45.8661		25.2701		13.4823		7.0613		3.41706		1.74399
48.7567	238.254		208.526		166.85		118.529		77.1002		45.8669		25.2637		13.4807		7.0548		3.41276		1.74574
48.8567	238.218		208.518		166.792		118.525		77.106		45.869		25.2642		13.4846		7.05574		3.41444		1.74452
48.9567	238.218		208.512		166.7		118.52		77.1069		45.8691		25.2604		13.4853		7.05817		3.41751		1.74681
49.0567	238.221		208.559		166.895		118.521		77.1051		45.8653		25.2617		13.4814		7.05425		3.41518		1.74692
49.1567	238.177		208.615		167.124		118.51		77.1049		45.8666		25.2528		13.4805		7.04986		3.41538		1.74533
49.2567	238.05		208.647		167.062		118.509		77.1056		45.8675		25.2531		13.4809		7.04909		3.41655		1.7467
49.3567	237.917		208.689		166.68		118.503		77.1105		45.8698		25.2531		13.4856		7.05485		3.42475		1.74576
49.4567	237.721		208.716		166.508		118.501		77.1121		45.8663		25.2498		13.4813		7.04857		3.42404		1.74808
49.5567	237.542		208.723		166.521		118.497		77.1172		45.8702		25.2453		13.4872		7.05207		3.42876		1.74699
49.6567	237.377		208.716		166.567		118.494		77.1195		45.8755		25.2481		13.4924		7.05589		3.42579		1.75193
49.7567	237.169		208.7		166.551		118.491		77.1229		45.8762		25.2447		13.4925		7.05895		3.42757		1.75471
49.8567	236.977		208.697		166.54		118.483		77.1239		45.8764		25.2447		13.4903		7.05525		3.42377		1.76002
49.9567	236.979		208.686		166.623		118.478		77.1237		45.875		25.2375		13.4912		7.0572		3.42269		1.75435
50.0567	237.037		208.678		166.681		118.477		77.123		45.8733		25.2349		13.49		7.05475		3.42091		1.75059
50.1567	237.038		208.668		166.691		118.477		77.1268		45.8749		25.2328		13.4903		7.05826		3.42209		1.75026
50.2567	237.07		208.663		166.702		118.475		77.1308		45.8779		25.2321		13.4941		7.05757		3.42106		1.75169
50.3567	237.054		208.647		166.707		118.472		77.13		45.874		25.2288		13.4944		7.05181		3.41829		1.7476
50.4567	237		208.646		166.723		118.469		77.1321		45.8741		25.2258		13.4945		7.05258		3.41944		1.74673
50.5567	236.946		208.648		166.744		118.473		77.1269		45.8717		25.2243		13.4933		7.05175		3.42147		1.74386
50.6567	236.925		208.65		166.765		118.473		77.1291		45.8765		25.2297		13.4972		7.05297		3.42532		1.74554
50.7567	237.094		208.659		166.779		118.472		77.1226		45.8768		25.2292		13.4981		7.04738		3.42016		1.75191
50.8567	237.482		208.655		166.791		118.467		77.1234		45.873		25.2246		13.4993		7.04908		3.4204		1.74195
50.9567	237.918		208.653		166.803		118.469		77.1243		45.8771		25.2258		13.5025		7.05003		3.42363		1.7418
51.0567	238.197		208.646		166.819		118.471		77.1252		45.8792		25.2285		13.5054		7.05181		3.42791		1.743
51.1567	238.347		208.642		166.826		118.477		77.1255		45.8818		25.2308		13.5061		7.0523		3.42697		1.74662
51.2567	238.413		208.637		166.833		118.473		77.1218		45.8807		25.2294		13.5054		7.04763		3.42613		1.7449
51.3567	238.443		208.636		166.832		118.478		77.119		45.8791		25.2273		13.5059		7.05065		3.42715		1.74545
51.4567	238.386		208.629		166.827		118.48		77.1164		45.8796		25.2269		13.5043		7.04927		3.42933		1.74615
51.5567	238.294		208.618		166.821		118.476		77.1168		45.881		25.2311		13.5016		7.04718		3.42919		1.7453
51.6567	238.251		208.61		166.822		118.475		77.1177		45.8854		25.2316		13.5078		7.05076		3.42816		1.74507
51.7567	238.222		208.6		166.817		118.47		77.1151		45.8831		25.231		13.5051		7.05189		3.42948		1.74749
51.8567	238.197		208.565		166.813		118.473		77.1159		45.8824		25.2324		13.5109		7.05027		3.43028		1.74789
51.9567	238.179		208.53		166.814		118.468		77.122		45.8889		25.2307		13.5168		7.05628		3.43551		1.74871
52.0567	238.14		208.49		166.81		118.466		77.1204		45.8896		25.2322		13.5163		7.05738		3.43353		1.74936
52.1567	238.07		208.453		166.804		118.458		77.1227		45.8917		25.2336		13.5132		7.05832		3.43448		1.75058
52.2567	237.986		208.42		166.796		118.455		77.1196		45.8895		25.2326		13.5182		7.05591		3.43064		1.74895
52.3567	237.904		208.384		166.788		118.452		77.1213		45.8892		25.2343		13.5203		7.05327		3.43443		1.74833
52.4567	237.816		208.348		166.773		118.443		77.1183		45.8893		25.2364		13.5205		7.05436		3.43685		1.75088
52.5567	237.719		208.309		166.756		118.437		77.1139		45.8876		25.2348		13.5164		7.05162		3.43337		1.74735
52.6567	237.659		208.285		166.74		118.429		77.1104		45.8864		25.2347		13.5171		7.05404		3.43444		1.74677
52.7567	237.614		208.261		166.724		118.426		77.1076		45.8865		25.2377		13.5237		7.0606		3.44018		1.74661
52.8567	237.572		208.241		166.7		118.422		77.0989		45.8799		25.2378		13.5218		7.05537		3.43733		1.74897
52.9567	237.525		208.217		166.676		118.412		77.0971		45.8763		25.2364		13.5242		7.05755		3.44135		1.74498
53.0567	237.48		208.2		166.647		118.399		77.0855		45.8688		25.2349		13.5195		7.05016		3.43728		1.74247
53.1567	237.445		208.189		166.615		118.393		77.0751		45.8638		25.2279		13.5178		7.04668		3.4344		1.74198
53.2567	237.421		208.183		166.588		118.385		77.0658		45.8606		25.2268		13.5146		7.04956		3.43615		1.7418
53.3567	237.392		208.172		166.564		118.377		77.0581		45.8482		25.2248		13.5135		7.05		3.43451		1.7438
53.4567	237.367		208.158		166.546		118.366		77.0518		45.8519		25.2218		13.5152		7.0517		3.43347		1.74117
53.5567	237.347		208.126		166.526		118.354		77.0453		45.8422		25.2191		13.5122		7.05182		3.43644		1.74264
53.6567	237.314		208.086		166.506		118.353		77.0366		45.8407		25.2198		13.5078		7.04815		3.42742		1.74451
53.7567	237.287		208.045		166.481		118.334		77.0294		45.8349		25.2072		13.5007		7.04278		3.42294		1.73766
53.8567	237.284		208.028		166.464		118.329		77.0251		45.8278		25.2053		13.4994		7.04638		3.42536		1.73984
53.9567	237.283		208.015		166.441		118.324		77.0142		45.8235		25.2032		13.4986		7.04803		3.42339		1.73887
54.0567	237.281		207.979		166.425		118.312		77.0073		45.8175		25.2068		13.4939		7.04613		3.42832		1.73709
54.1567	237.306		207.925		166.404		118.305		76.9994		45.8099		25.2024		13.4939		7.04942		3.4229		1.73921
54.2567	237.323		207.889		166.377		118.293		76.9933		45.8056		25.1985		13.4886		7.04379		3.42258		1.74639
54.3567	237.37		207.862		166.357		118.281		76.9876		45.8037		25.1931		13.4904		7.04459		3.42447		1.74116
54.4567	237.442		207.842		166.339		118.273		76.9894		45.8032		25.1923		13.4911		7.04937		3.42658		1.74413
54.5567	237.432		207.833		166.308		118.262		76.9716		45.7967		25.1841		13.4876		7.04397		3.42575		1.74961
54.6567	237.393		207.827		166.282		118.246		76.9624		45.7907		25.1813		13.4876		7.04307		3.42057		1.74216
54.7567	237.316		207.819		166.256		118.235		76.9452		45.7794		25.178		13.4777		7.04506		3.41726		1.73972
54.8567	237.133		207.789		166.224		118.222		76.9381		45.7781		25.1733		13.4741		7.04359		3.4134		1.73709
54.9567	237.03		207.745		166.197		118.209		76.931		45.7768		25.1752		13.4697		7.04333		3.41972		1.73505
55.0567	236.897		207.651		166.166		118.199		76.9244		45.7712		25.1717		13.4658		7.04157		3.42072		1.73989
55.1567	236.706		207.56		166.137		118.191		76.9255		45.7776		25.1746		13.4716		7.04741		3.42459		1.74527
55.2567	236.766		207.478		166.105		118.184		76.9136		45.7778		25.1777		13.4685		7.04623		3.42713		1.7519
55.3567	236.73		207.4		166.074		118.172		76.9129		45.7781		25.1716		13.4688		7.04498		3.42759		1.75319
55.4567	236.314		207.361		166.043		118.165		76.9081		45.7747		25.1679		13.4636		7.04186		3.43067		1.75476
55.5567	236.205		207.314		166.015		118.152		76.8915		45.7649		25.1682		13.4488		7.03707		3.42814		1.75735
55.6567	236.08		207.264		165.984		118.144		76.894		45.7635		25.1596		13.4435		7.04043		3.42975		1.75489
55.7567	235.942		207.212		165.961		118.138		76.89		45.76		25.1592		13.4393		7.03682		3.43021		1.75839
55.8567	235.814		207.176		165.933		118.135		76.8914		45.7606		25.1584		13.4431		7.03988		3.43484		1.75625
55.9567	235.698		207.114		165.916		118.138		76.8889		45.7555		25.1616		13.4379		7.04351		3.43869		1.75937
56.0567	235.617		207.085		165.906		118.136		76.8904		45.7621		25.1599		13.4389		7.04417		3.44275		1.75784
56.1567	235.571		207.11		165.91		118.134		76.8907		45.7608		25.1589		13.4371		7.04736		3.44792		1.75492
56.2567	235.696		207.234		165.911		118.135		76.9013		45.7693		25.1612		13.4413		7.04694		3.44954		1.75913
56.3567	235.997		207.364		165.909		118.141		76.905		45.7719		25.1642		13.4481		7.0451		3.45502		1.76481
56.4567	236.253		207.457		165.917		118.147		76.9085		45.7777		25.1662		13.4533		7.0449		3.45452		1.76695
56.5567	236.387		207.463		165.93		118.149		76.9111		45.7912		25.16		13.4641		7.04204		3.46631		1.76902
56.6567	236.456		207.478		165.941		118.154		76.9135		45.7924		25.1618		13.4716		7.04188		3.46627		1.76495
56.7567	236.451		207.474		165.956		118.149		76.9161		45.8041		25.1578		13.4716		7.04253		3.46055		1.75975
56.8567	236.401		207.472		165.974		118.153		76.9142		45.798		25.1575		13.4657		7.03639		3.45413		1.7554
56.9567	236.343		207.461		166.001		118.149		76.9224		45.8168		25.1533		13.4695		7.04559		3.45951		1.75759
57.0567	236.307		207.452		166.016		118.156		76.9291		45.8191		25.1587		13.4613		7.03757		3.45498		1.76087
57.1567	236.244		207.449		166.033		118.157		76.9363		45.8253		25.1614		13.4597		7.03921		3.45938		1.75421
57.2567	236.205		207.435		166.04		118.162		76.9389		45.8278		25.1696		13.4629		7.03805		3.46255		1.75833
57.3567	236.151		207.425		166.046		118.161		76.9322		45.811		25.1732		13.4601		7.03559		3.46311		1.76131
57.4567	236.081		207.379		166.036		118.153		76.9249		45.8085		25.1661		13.461		7.02679		3.45816		1.75891
57.5567	236.01		207.306		166.038		118.15		76.9218		45.8056		25.1559		13.4652		7.04056		3.46637		1.75099
57.6567	235.977		207.257		166.056		118.154		76.9314		45.8193		25.1678		13.4699		7.05518		3.47501		1.75378
57.7567	235.943		207.226		166.081		118.16		76.9615		45.8289		25.1905		13.4788		7.06196		3.49069		1.7659
57.8567	235.776		207.213		166.079		118.152		76.9755		45.8238		25.2002		13.486		7.05534		3.48207		1.79326
57.9567	235.018		207.213		166.082		118.14		76.9839		45.7917		25.2009		13.4918		7.04675		3.46473		1.77714
58.0567	235.069		207.255		166.132		118.149		76.971		45.7951		25.1613		13.4745		7.03273		3.42627		1.76916
58.1567	235.721		207.217		166.19		118.214		76.9995		45.8234		25.1578		13.4641		7.09479		3.45753		1.78643
58.2567	236.141		207.033		166.086		118.234		76.8614		45.8289		25.111		13.3733		7.04992		3.39052		1.70073
58.3567	232.615		205.182		164.446		117.924		76.1157		46.1702		24.5635		13.239		7.21401		3.31518		1.31347
58.4567	210.275		198.233		158.076		116.342		74.1638		46.7569		24.6885		13.522		8.42602		3.76091		1.56537
58.5567	168.715		180.682		145.432		111.72		70.7951		45.3587		26.5313		13.4564		8.74895		4.15336		3.24579
58.6567	132.92		156.261		134.493		104.36		68.0958		41.99		26.2482		12.2465		6.49514		3.38403		3.16922
58.7567	131.682		145.23		135.169		100.093		67.9415		39.5129		22.8028		11.4716		5.19358		2.75854		1.14914
58.8567	160.411		156.326		143.358		101.372		68.7108		39.5169		21.1319		11.6466		5.62479		2.88136		0.478103
58.9567	197.592		174.425		149.628		104.103		68.7057		40.2565		21.5911		11.7729		6.04227		3.07033		0.889684
59.0567	226.242		187.268		150.999		105.038		67.485		40.3367		21.9155		11.6322		6.08356		3.02788		1.29421
59.1567	236.101		191.87		147.984		103.377		65.0796		39.524		21.4508		11.2958		5.92018		2.8849		1.42336
59.2567	233.642		189.355		142.041		99.7572		62.0809		38.007		20.6039		10.8012		5.58431		2.6792		1.47826
59.3567	223.798		181.931		134.454		94.8833		58.5988		36.1553		19.6164		10.2477		5.29026		2.51426		1.40017
59.4567	209.313		171.702		126.27		89.5674		54.9892		34.1034		18.5661		9.79426		5.04054		2.40499		1.28732
59.5567	189.237		159.474		117.546		83.9165		51.2221		32.068		17.5697		9.23036		4.81109		2.425		1.249
59.6567	162.701		144.025		107.518		77.6892		47.14		29.981		16.6865		8.77895		4.65525		2.4322		1.27214
59.7567	130.734		124.839		95.5025		71.0061		42.9994		27.7607		15.7774		8.26174		4.44643		2.53783		1.3354
59.8567	85.8755		100.405		80.0288		63.2237		38.0746		25.3035		14.7173		7.60058		4.19748		2.46049		1.43169
59.9567	22.2119		68.0979		59.3755		53.024		31.6671		22.2669		13.3272		6.79496		3.77191		2.24334		1.48423
60.0567	-49.0942		28.0709		35.0209		40.311		24.2309		18.6694		11.4995		5.99873		3.44626		2.0764		1.55925
60.1567	-111.126		-16.688		9.3517		26.3647		16.4037		14.7259		9.50936		5.09381		3.06472		1.83886		1.64395
60.2567	-179.758		-62.6603		-16.1719		12.163		8.80246		10.6664		7.48711		4.33675		2.76425		1.5804		1.70898
60.3567	-256.962		-107.138		-40.4778		-1.54226		1.46802		6.65046		5.36351		3.37712		2.39583		1.22987		1.75114
60.4567	-324.232		-148.773		-63.0765		-14.4403		-5.3137		2.68027		3.42279		2.45525		1.9853		0.947249		1.60778
60.5567	-382.096		-186.647		-83.7617		-26.2077		-11.578		-1.03373		1.55685		1.47342		1.69782		0.707793		1.37128
60.6567	-450.457		-220.735		-102.46		-37.1793		-17.3803		-4.42538		-0.265361		0.570477		1.31441		0.386674		1.11428
60.7567	-513.939		-251.12		-118.992		-46.8548		-22.6543		-7.93659		-1.88665		-0.585124		0.673363		-0.111107		0.762848
60.8567	-569.99		-277.938		-133.392		-55.6176		-27.1293		-11.78		-3.77301		-2.37912		-0.7416		-1.52581		0.312993
60.9567	-620.2		-300.044		-144.871		-63.1764		-29.922		-14.7491		-6.38922		-3.79958		-2.06681		-2.68878		-0.587897
61.0567	-647.698		-313.055		-150.922		-67.8464		-31.4768		-16.043		-8.56377		-3.92699		-2.04317		-2.7989		-1.20766
61.1567	-658.218		-316.303		-152.108		-69.8371		-32.4606		-16.3805		-9.15412		-3.73318		-1.55662		-2.41575		-1.15676
61.2567	-663.532		-315.839		-152.392		-70.7522		-34.0281		-17.4994		-8.78502		-4.43337		-2.05978		-2.63599		-0.949635
61.3567	-663.198		-313.576		-151.037		-71.3539		-35.8921		-19.9634		-9.04518		-6.46017		-3.53909		-3.20099		-1.64381
61.4567	-619.456		-299.003		-138.116		-69.4417		-34.8509		-20.5071		-10.1485		-7.21349		-4.13706		-2.78351		-3.33124
61.5567	-509.178		-258.991		-109.388		-61.0379		-28.2779		-17.0799		-9.52162		-5.60653		-3.22828		-1.87088		-3.75518
61.6567	-367.117		-196.635		-74.6492		-46.4849		-19.1003		-11.7619		-6.83605		-3.45214		-2.06168		-1.20294		-2.55139
61.7567	-244.071		-131.602		-44.3386		-30.486		-10.8184		-6.90465		-3.88337		-1.82138		-1.23054		-0.765867		-1.36542
61.8567	-152.94		-78.5805		-22.0342		-16.8231		-4.71948		-3.27806		-1.72333		-0.872592		-0.806085		-0.534583		-0.765312
61.9567	-87.686		-40.6223		-7.25436		-6.91782		-0.615767		-0.7877		-0.454174		-0.277127		-0.444646		-0.360274		-0.471856
62.0567	-43.5179		-15.9611		1.77304		-0.284757		1.88789		0.797825		0.344206		0.114816		-0.254652		-0.195971		-0.324093
62.1567	-15.6271		-1.07143		6.68683		3.68374		3.23965		1.61763		0.783875		0.253196		-0.227828		-0.202793		-0.193041
62.2567	0.810853		7.34529		9.14515		5.75889		3.79653		2.0427		0.974223		0.325605		-0.157701		-0.176488		-0.127454
62.3567	9.90254		11.5312		10.2226		6.7705		3.9269		2.18121		1.04504		0.304264		-0.131419		-0.155452		-0.0573037
62.4567	14.572		13.2821		10.3083		6.98393		3.8091		2.16646		1.04435		0.307918		-0.202135		-0.21957		-0.0664157
62.5567	16.595		13.7332		10.0765		6.91687		3.63497		2.0684		0.963497		0.302025		-0.160508		-0.201842		-0.0588772
62.6567	17.0774		13.515		9.53263		6.55844		3.38698		1.86631		0.857155		0.268241		-0.157686		-0.18795		-0.0347815
62.7567	16.9084		12.9609		8.99135		6.13102		3.15688		1.72548		0.822112		0.174739		-0.147232		-0.214742		-0.0219683
62.8567	16.3157		12.1846		8.3783		5.71077		2.94667		1.55509		0.723599		0.108069		-0.174581		-0.251537		-0.0284978
62.9567	15.5383		11.4209		7.73445		5.27471		2.66709		1.35754		0.6405		0.0827365		-0.193028		-0.297305		-0.0256924
63.0567	14.8165		10.6652		7.12577		4.85828		2.47681		1.21216		0.557626		0.0357508		-0.172862		-0.272922		-0.0483629
63.1567	14.0208		9.88825		6.54683		4.4675		2.265		1.13628		0.474072		0.0292095		-0.142108		-0.250647		-0.0658216
63.2567	13.1152		9.10916		6.01742		4.12893		2.09181		1.00152		0.399537		-0.0222892		-0.131408		-0.248697		-0.06961
63.3567	12.2082		8.3798		5.46782		3.76548		1.90192		0.87466		0.340349		-0.0997102		-0.170615		-0.264631		-0.0832309
63.4567	11.3887		7.71439		5.01778		3.39917		1.71587		0.749904		0.254029		-0.173469		-0.200371		-0.289151		-0.103694
63.5567	10.5777		7.07795		4.61909		3.08683		1.52606		0.615321		0.167991		-0.214978		-0.231237		-0.309127		-0.132212
63.6567	9.89221		6.51546		4.23556		2.79581		1.36123		0.520864		0.100145		-0.232435		-0.255156		-0.300443		-0.158394
63.7567	9.19246		5.99243		3.84721		2.58754		1.21527		0.424437		0.0451142		-0.264346		-0.260269		-0.303392		-0.169103
63.8567	8.5135		5.49121		3.46091		2.37739		1.09398		0.343895		0.0122431		-0.301088		-0.273711		-0.316801		-0.17801
63.9567	7.93404		5.07799		3.18986		2.16274		0.967001		0.277963		-0.0178251		-0.314998		-0.281884		-0.336282		-0.184829
64.0567	7.35276		4.68112		2.92987		1.94654		0.875602		0.219692		-0.0576436		-0.333168		-0.290966		-0.33272		-0.188186
64.1567	6.85145		4.28154		2.67439		1.77573		0.768022		0.157517		-0.082232		-0.340204		-0.292996		-0.340054		-0.194826
64.2567	6.3645		3.91629		2.44012		1.62713		0.683989		0.110286		-0.122128		-0.348451		-0.299428		-0.338165		-0.195884
64.3567	5.88989		3.56979		2.2342		1.46651		0.601167		0.0719018		-0.13366		-0.3553		-0.295006		-0.332026		-0.196791
64.4567	5.4595		3.25789		2.03973		1.34091		0.528645		0.0245448		-0.145933		-0.361726		-0.310336		-0.340897		-0.193669
64.5567	5.00493		2.99731		1.83879		1.21326		0.46511		-0.00884052		-0.169352		-0.36112		-0.31072		-0.34414		-0.195908
64.6567	4.62886		2.73621		1.66928		1.09959		0.40888		-0.0495546		-0.193274		-0.370714		-0.316819		-0.353515		-0.191258
64.7567	4.25739		2.49827		1.51917		0.987649		0.357252		-0.0733928		-0.20814		-0.370919		-0.318115		-0.353261		-0.193392
64.8567	3.89018		2.27016		1.37927		0.91202		0.307671		-0.0995104		-0.217123		-0.375443		-0.321835		-0.357427		-0.189946
64.9567	3.55525		2.06971		1.24246		0.826896		0.259539		-0.101653		-0.232858		-0.371937		-0.316139		-0.355469		-0.183252
65.0567	3.24387		1.90194		1.11617		0.76243		0.198208		-0.114573		-0.241633		-0.381636		-0.322916		-0.364786		-0.179251
65.1567	2.95823		1.73329		1.00526		0.681941		0.15368		-0.136053		-0.255515		-0.380412		-0.327093		-0.369533		-0.186297
65.2567	2.7093		1.58652		0.888067		0.631408		0.117505		-0.153535		-0.272796		-0.385314		-0.321883		-0.36946		-0.188935
65.3567	2.4463		1.4194		0.778404		0.573732		0.0779589		-0.160545		-0.285592		-0.389607		-0.326284		-0.372692		-0.185367
65.4567	2.19227		1.2717		0.673738		0.516608		0.0455298		-0.177954		-0.303852		-0.393895		-0.329396		-0.378345		-0.186566
65.5567	1.93496		1.136		0.588726		0.464499		0.016859		-0.185702		-0.312087		-0.401137		-0.327476		-0.373867		-0.202657
65.6567	1.69423		1.01502		0.495412		0.422642		-0.00789514		-0.203339		-0.318351		-0.410763		-0.335078		-0.383212		-0.202618
65.7567	1.45917		0.907193		0.41995		0.372067		-0.0224319		-0.219085		-0.325698		-0.400561		-0.327721		-0.372924		-0.210141
65.8567	1.24025		0.797516		0.354774		0.334531		-0.0423803		-0.23648		-0.332208		-0.40256		-0.324786		-0.367162		-0.208684
65.9567	1.02996		0.690058		0.287093		0.290501		-0.0589643		-0.245096		-0.341128		-0.40299		-0.32186		-0.370448		-0.212719
66.0567	0.825236		0.574883		0.210625		0.254306		-0.0793034		-0.26047		-0.348576		-0.406857		-0.325929		-0.381835		-0.214736
66.1567	0.634507		0.463931		0.136322		0.214582		-0.0942568		-0.280226		-0.359758		-0.412929		-0.328262		-0.384877		-0.222884
66.2567	0.44506		0.363991		0.0631652		0.190829		-0.121492		-0.294625		-0.366894		-0.423001		-0.337647		-0.394429		-0.22205
66.3567	0.288275		0.26777		0.0071125		0.165316		-0.136119		-0.306951		-0.375118		-0.422065		-0.339828		-0.395392		-0.230297
66.4567	0.143918		0.179731		-0.0412688		0.135347		-0.145737		-0.31021		-0.370895		-0.419008		-0.336502		-0.39416		-0.232192
66.5567	-0.00863594		0.0969351		-0.0872102		0.116204		-0.151431		-0.328684		-0.366692		-0.420687		-0.330995		-0.387046		-0.229217
66.6567	-0.151135		0.0331789		-0.141943		0.0928297		-0.165963		-0.334238		-0.374348		-0.421105		-0.33271		-0.384232		-0.224922
66.7567	-0.273039		-0.0443798		-0.186503		0.0673665		-0.173056		-0.342091		-0.379598		-0.421581		-0.331238		-0.380899		-0.221053
66.8567	-0.398622		-0.102138		-0.217768		0.0511235		-0.183497		-0.345039		-0.380329		-0.424977		-0.329923		-0.380041		-0.218246
66.9567	-0.518699		-0.157606		-0.254047		0.0288053		-0.189308		-0.346373		-0.383536		-0.421993		-0.324352		-0.374752		-0.217352
67.0567	-0.646239		-0.212174		-0.295706		0.00507317		-0.20516		-0.349355		-0.383292		-0.424971		-0.326842		-0.377508		-0.210219
67.1567	-0.767207		-0.270366		-0.336497		-0.0157347		-0.216431		-0.360812		-0.387357		-0.427123		-0.328825		-0.379726		-0.215865
67.2567	-0.885916		-0.322223		-0.362577		-0.0346591		-0.220173		-0.360538		-0.39479		-0.429477		-0.32287		-0.373511		-0.219036
67.3567	-1.00687		-0.368361		-0.391574		-0.0497316		-0.227953		-0.366815		-0.392983		-0.428317		-0.323823		-0.366739		-0.218795
67.4567	-1.11288		-0.415398		-0.421846		-0.0764552		-0.240093		-0.375518		-0.399894		-0.425757		-0.326386		-0.365725		-0.21988
67.5567	-1.22896		-0.46785		-0.448368		-0.0944841		-0.249014		-0.379271		-0.401816		-0.427693		-0.323216		-0.369798		-0.216601
67.6567	-1.32864		-0.514071		-0.4682		-0.108876		-0.255082		-0.386413		-0.403097		-0.429914		-0.323979		-0.370188		-0.2195
67.7567	-1.43262		-0.556017		-0.496309		-0.120953		-0.25967		-0.389722		-0.404627		-0.430107		-0.322999		-0.367295		-0.217808
67.8567	-1.53091		-0.588331		-0.51158		-0.128629		-0.260298		-0.388125		-0.398555		-0.42338		-0.315112		-0.359586		-0.220762
67.9567	-1.63469		-0.62819		-0.54004		-0.140478		-0.262471		-0.39088		-0.394451		-0.426451		-0.319278		-0.364222		-0.219883
68.0567	-1.72475		-0.662142		-0.559084		-0.152925		-0.273177		-0.39137		-0.395099		-0.422807		-0.321945		-0.357211		-0.219765
68.1567	-1.79706		-0.700069		-0.575142		-0.159436		-0.277041		-0.391837		-0.392886		-0.426276		-0.317007		-0.353192		-0.217893
68.2567	-1.88468		-0.734962		-0.595006		-0.164805		-0.280285		-0.391575		-0.394979		-0.42708		-0.316187		-0.354383		-0.218141
68.3567	-1.94609		-0.760444		-0.60948		-0.170682		-0.285647		-0.392112		-0.393699		-0.423597		-0.318422		-0.348554		-0.216842
68.4567	-2.00487		-0.783768		-0.631037		-0.173733		-0.295294		-0.396783		-0.392024		-0.430836		-0.318716		-0.352273		-0.215757
68.5567	-2.04894		-0.802474		-0.648738		-0.176352		-0.294826		-0.39608		-0.389863		-0.42631		-0.317977		-0.348164		-0.218059
68.6567	-2.09018		-0.825121		-0.657769		-0.175566		-0.300911		-0.397195		-0.391784		-0.428646		-0.317537		-0.34775		-0.219416
68.7567	-2.12421		-0.842486		-0.675333		-0.188165		-0.299294		-0.399705		-0.392369		-0.427557		-0.317682		-0.346794		-0.21812
68.8567	-2.15575		-0.859574		-0.688806		-0.193175		-0.301399		-0.39826		-0.385051		-0.426421		-0.311012		-0.342132		-0.217113
68.9567	-2.19208		-0.876551		-0.709717		-0.198936		-0.305847		-0.399419		-0.385711		-0.426255		-0.313372		-0.345739		-0.21183
69.0567	-2.22081		-0.894749		-0.726417		-0.205724		-0.30639		-0.405087		-0.383282		-0.428337		-0.31521		-0.343756		-0.214723
69.1567	-2.24611		-0.913728		-0.73197		-0.215236		-0.312906		-0.402178		-0.384211		-0.425225		-0.309764		-0.344353		-0.215052
69.2567	-2.27851		-0.921007		-0.733822		-0.21864		-0.310799		-0.401147		-0.380803		-0.425943		-0.309707		-0.342857		-0.209674
69.3567	-2.30045		-0.935383		-0.749461		-0.227737		-0.313495		-0.402611		-0.380363		-0.422261		-0.305092		-0.340996		-0.211091
69.4567	-2.32155		-0.95171		-0.758133		-0.230946		-0.31462		-0.395762		-0.377582		-0.419009		-0.302654		-0.338895		-0.212305
69.5567	-2.34959		-0.965095		-0.770665		-0.235961		-0.323971		-0.400346		-0.376887		-0.423706		-0.310087		-0.344081		-0.212773
69.6567	-2.37651		-0.987859		-0.777853		-0.24173		-0.320472		-0.405029		-0.377284		-0.421467		-0.304909		-0.339999		-0.215021
69.7567	-2.39987		-1.00898		-0.787623		-0.244555		-0.319085		-0.400614		-0.378148		-0.423997		-0.302871		-0.341369		-0.211512
69.8567	-2.42354		-1.02162		-0.790336		-0.24677		-0.317679		-0.399987		-0.379295		-0.424054		-0.30029		-0.342542		-0.213624
69.9567	-2.45261		-1.03229		-0.799606		-0.245369		-0.321262		-0.400857		-0.37396		-0.417001		-0.298672		-0.341697		-0.209496
70.0567	-2.46983		-1.04174		-0.803358		-0.249687		-0.319379		-0.402015		-0.373347		-0.414506		-0.300887		-0.338975		-0.208324
70.1567	-2.49338		-1.04663		-0.810223		-0.244847		-0.319574		-0.400994		-0.36922		-0.414567		-0.296717		-0.338904		-0.205059
70.2567	-2.51218		-1.0619		-0.816229		-0.247939		-0.318893		-0.396829		-0.371021		-0.415886		-0.29457		-0.336812		-0.204123
70.3567	-2.53567		-1.07553		-0.832285		-0.246542		-0.3205		-0.398607		-0.366922		-0.414018		-0.293468		-0.336781		-0.202519
70.4567	-2.56342		-1.08545		-0.8375		-0.247204		-0.31877		-0.399257		-0.365734		-0.417117		-0.294221		-0.335648		-0.203875
70.5567	-2.57556		-1.101		-0.841692		-0.252043		-0.318756		-0.396177		-0.365639		-0.411877		-0.28931		-0.332759		-0.203366
70.6567	-2.5967		-1.10835		-0.847844		-0.253822		-0.32057		-0.390946		-0.367284		-0.410623		-0.291739		-0.337951		-0.196259
70.7567	-2.61264		-1.11299		-0.851941		-0.256938		-0.321541		-0.389546		-0.367176		-0.408243		-0.289253		-0.338897		-0.200023
70.8567	-2.62818		-1.11384		-0.854896		-0.254552		-0.315973		-0.388647		-0.36397		-0.404575		-0.283804		-0.335397		-0.198016
70.9567	-2.64816		-1.11555		-0.856739		-0.253101		-0.315062		-0.38383		-0.359538		-0.401817		-0.281332		-0.332797		-0.194273
71.0567	-2.66271		-1.12619		-0.867116		-0.255285		-0.320243		-0.384216		-0.358634		-0.403231		-0.282363		-0.332176		-0.192916
71.1567	-2.66557		-1.13361		-0.866207		-0.25882		-0.318404		-0.384287		-0.359809		-0.399291		-0.278816		-0.335019		-0.195659
71.2567	-2.67516		-1.14465		-0.868242		-0.258135		-0.312779		-0.382524		-0.352705		-0.397002		-0.278728		-0.330573		-0.192946
71.3567	-2.68862		-1.14696		-0.866965		-0.255446		-0.310133		-0.377991		-0.354948		-0.390688		-0.280301		-0.330684		-0.191041
71.4567	-2.70158		-1.15053		-0.871367		-0.254633		-0.311944		-0.376386		-0.353395		-0.393106		-0.278728		-0.330162		-0.190583
71.5567	-2.71696		-1.15553		-0.874256		-0.252548		-0.306424		-0.373599		-0.354579		-0.391011		-0.277318		-0.327317		-0.188087
71.6567	-2.72202		-1.15984		-0.879628		-0.247936		-0.303725		-0.372564		-0.351002		-0.388085		-0.275364		-0.326015		-0.188576
71.7567	-2.72947		-1.16273		-0.885006		-0.248607		-0.306044		-0.370611		-0.349832		-0.385565		-0.27607		-0.324984		-0.187328
71.8567	-2.73204		-1.17127		-0.889588		-0.247529		-0.301692		-0.370669		-0.347725		-0.382852		-0.273378		-0.323347		-0.184954
71.9567	-2.74583		-1.17763		-0.896131		-0.248164		-0.302817		-0.372306		-0.345561		-0.382672		-0.275214		-0.322718		-0.184561
72.0567	-2.75114		-1.18318		-0.897456		-0.246007		-0.300694		-0.372341		-0.347089		-0.384242		-0.27962		-0.325093		-0.184703
72.1567	-2.7606		-1.18874		-0.903937		-0.252391		-0.300471		-0.368411		-0.350259		-0.386457		-0.276744		-0.322977		-0.186851
72.2567	-2.77933		-1.19601		-0.900907		-0.250574		-0.299538		-0.370123		-0.349164		-0.38014		-0.275039		-0.322211		-0.187189
72.3567	-2.79389		-1.20716		-0.907579		-0.253217		-0.303948		-0.374063		-0.349099		-0.381496		-0.279193		-0.327727		-0.186212
72.4567	-2.80642		-1.21486		-0.90996		-0.249845		-0.297296		-0.373907		-0.349079		-0.380052		-0.280118		-0.324896		-0.185785
72.5567	-2.81687		-1.21768		-0.91161		-0.247502		-0.292587		-0.371012		-0.349133		-0.374657		-0.274876		-0.322953		-0.193153
72.6567	-2.81581		-1.21444		-0.910987		-0.245029		-0.293481		-0.36775		-0.34504		-0.371331		-0.275059		-0.325852		-0.184215
72.7567	-2.83195		-1.22424		-0.914004		-0.244372		-0.293916		-0.370231		-0.346342		-0.372948		-0.274279		-0.324008		-0.185917
72.8567	-2.84307		-1.22626		-0.916801		-0.24861		-0.292392		-0.366564		-0.344097		-0.371785		-0.274218		-0.325004		-0.185917
72.9567	-2.85899		-1.23268		-0.911611		-0.25368		-0.28837		-0.365264		-0.344928		-0.371971		-0.272869		-0.321892		-0.185103
73.0567	-2.87137		-1.23867		-0.910516		-0.250299		-0.286904		-0.364267		-0.343657		-0.370951		-0.27607		-0.321102		-0.182391
73.1567	-2.88908		-1.24588		-0.911986		-0.251958		-0.288753		-0.365457		-0.346823		-0.37324		-0.276345		-0.32338		-0.184452
73.2567	-2.9005		-1.24179		-0.912948		-0.250659		-0.287198		-0.369842		-0.344115		-0.371947		-0.275603		-0.321946		-0.183259
73.3567	-2.90078		-1.2378		-0.912381		-0.250996		-0.281759		-0.364264		-0.346016		-0.369723		-0.27455		-0.319063		-0.184531
73.4567	-2.90601		-1.23834		-0.907696		-0.249837		-0.279254		-0.361737		-0.342288		-0.363755		-0.26842		-0.309088		-0.181089
73.5567	-2.90722		-1.23709		-0.909739		-0.246419		-0.275741		-0.353993		-0.340918		-0.360683		-0.26687		-0.312126		-0.178074
73.6567	-2.9102		-1.24086		-0.910359		-0.243305		-0.274977		-0.354173		-0.337153		-0.363104		-0.270753		-0.314242		-0.174144
73.7567	-2.91695		-1.2446		-0.905408		-0.241045		-0.271977		-0.35461		-0.337987		-0.362748		-0.271783		-0.31256		-0.179895
73.8567	-2.92608		-1.24085		-0.906231		-0.243938		-0.270746		-0.350615		-0.34056		-0.358818		-0.26983		-0.309024		-0.178159
73.9567	-2.93314		-1.24183		-0.909685		-0.238105		-0.270316		-0.354119		-0.337438		-0.357299		-0.269529		-0.306941		-0.175826
74.0567	-2.93172		-1.24067		-0.911159		-0.240116		-0.267427		-0.345384		-0.337469		-0.356573		-0.269125		-0.303307		-0.175338
74.1567	-2.93558		-1.24231		-0.906547		-0.237323		-0.265724		-0.344125		-0.336794		-0.355275		-0.269505		-0.304934		-0.170584
74.2567	-2.93834		-1.24545		-0.909305		-0.237346		-0.268827		-0.344157		-0.338149		-0.356238		-0.268854		-0.306701		-0.171594
74.3567	-2.94313		-1.2502		-0.907041		-0.239303		-0.26532		-0.344105		-0.343198		-0.352826		-0.270349		-0.307274		-0.170672
74.4567	-2.95513		-1.25485		-0.911582		-0.23758		-0.268329		-0.344676		-0.344892		-0.353338		-0.270753		-0.308871		-0.171462
74.5567	-2.9556		-1.25734		-0.910038		-0.236512		-0.267946		-0.343902		-0.343059		-0.352765		-0.271363		-0.307081		-0.171486
74.6567	-2.96231		-1.25869		-0.903914		-0.237303		-0.26567		-0.345038		-0.343122		-0.349758		-0.267498		-0.307894		-0.171357
74.7567	-2.96811		-1.25842		-0.905167		-0.238825		-0.262554		-0.338059		-0.342839		-0.349758		-0.270014		-0.305562		-0.174833
74.8567	-2.97327		-1.26328		-0.905875		-0.239039		-0.261582		-0.343831		-0.342427		-0.34864		-0.270448		-0.306668		-0.175956
74.9567	-2.9769		-1.26507		-0.903045		-0.236322		-0.263117		-0.336615		-0.338862		-0.347042		-0.268203		-0.306189		-0.174331
75.0567	-2.98297		-1.26586		-0.906793		-0.238007		-0.262371		-0.337191		-0.340405		-0.34989		-0.272489		-0.309298		-0.177864
75.1567	-2.98188		-1.27843		-0.909017		-0.241229		-0.262306		-0.338517		-0.342653		-0.350409		-0.269746		-0.310065		-0.181686
75.2567	-2.98811		-1.27842		-0.905864		-0.242861		-0.257997		-0.333461		-0.342436		-0.350484		-0.267803		-0.306213		-0.177942
75.3567	-2.98851		-1.28033		-0.908872		-0.23841		-0.25187		-0.326202		-0.338716		-0.348154		-0.26587		-0.300299		-0.179593
75.4567	-2.9977		-1.28292		-0.908279		-0.240185		-0.250188		-0.330498		-0.338448		-0.351528		-0.268064		-0.301221		-0.178539
75.5567	-3.00357		-1.28486		-0.91322		-0.24018		-0.253266		-0.33		-0.339886		-0.3471		-0.26804		-0.298563		-0.181035
75.6567	-2.9999		-1.2878		-0.908392		-0.236785		-0.248014		-0.326961		-0.335203		-0.345506		-0.266249		-0.294894		-0.179244
75.7567	-3.00881		-1.29045		-0.910592		-0.239518		-0.245572		-0.328315		-0.33597		-0.343976		-0.268691		-0.296121		-0.177888
75.8567	-3.00945		-1.29388		-0.909655		-0.241374		-0.242571		-0.325245		-0.333864		-0.339582		-0.270644		-0.292975		-0.17664
75.9567	-3.01515		-1.29411		-0.910525		-0.241025		-0.238869		-0.321349		-0.334539		-0.34048		-0.270102		-0.291968		-0.179461
76.0567	-3.0194		-1.29867		-0.909942		-0.23835		-0.235828		-0.323543		-0.335736		-0.341457		-0.27097		-0.293354		-0.177454
76.1567	-3.01295		-1.29888		-0.906981		-0.234966		-0.235156		-0.317402		-0.329171		-0.337985		-0.266219		-0.288163		-0.177454
76.2567	-3.018		-1.30295		-0.910397		-0.238021		-0.233769		-0.315761		-0.330588		-0.335923		-0.268637		-0.286139		-0.177779
76.3567	-3.02154		-1.3055		-0.90951		-0.23491		-0.232599		-0.319864		-0.328978		-0.336357		-0.269722		-0.287441		-0.178539
76.4567	-3.02597		-1.30969		-0.906808		-0.231439		-0.230436		-0.31587		-0.325102		-0.335455		-0.270573		-0.284403		-0.181089
76.5567	-3.02775		-1.31354		-0.912244		-0.233439		-0.23404		-0.317552		-0.328954		-0.337279		-0.274008		-0.286735		-0.180106
76.6567	-3.03355		-1.31672		-0.911128		-0.234915		-0.23479		-0.320441		-0.330904		-0.340287		-0.276666		-0.287549		-0.185158
76.7567	-3.03736		-1.31867		-0.911124		-0.234386		-0.233613		-0.315544		-0.329514		-0.333838		-0.273496		-0.289642		-0.185755
76.8567	-3.03961		-1.3196		-0.909768		-0.233043		-0.235753		-0.314944		-0.333077		-0.335869		-0.274701		-0.28972		-0.186707
76.9567	-3.04505		-1.32064		-0.908639		-0.232555		-0.231186		-0.316141		-0.328944		-0.336469		-0.271133		-0.288309		-0.185429
77.0567	-3.04959		-1.32244		-0.910553		-0.233008		-0.233019		-0.314405		-0.328927		-0.33611		-0.275527		-0.287712		-0.185829
77.1567	-3.05566		-1.3325		-0.912164		-0.23054		-0.232517		-0.318226		-0.334244		-0.33614		-0.275256		-0.289719		-0.188413
77.2567	-3.06242		-1.33737		-0.910971		-0.232044		-0.227879		-0.313628		-0.334542		-0.339612		-0.270753		-0.287977		-0.187979
77.3567	-3.05996		-1.33914		-0.908297		-0.226887		-0.225468		-0.312811		-0.335437		-0.334892		-0.272577		-0.287929		-0.187382
77.4567	-3.06632		-1.34132		-0.907035		-0.224956		-0.222406		-0.310956		-0.333563		-0.33397		-0.269831		-0.287953		-0.186026
77.5567	-3.06561		-1.34002		-0.907251		-0.224389		-0.221141		-0.310811		-0.330283		-0.3318		-0.269149		-0.2872		-0.183347
77.6567	-3.0697		-1.3433		-0.904452		-0.223231		-0.2185		-0.307243		-0.333267		-0.333156		-0.27097		-0.288441		-0.183856
77.7567	-3.07236		-1.34275		-0.90262		-0.219809		-0.216462		-0.306538		-0.327218		-0.333916		-0.271133		-0.283372		-0.185266
77.8567	-3.07811		-1.34268		-0.898655		-0.218883		-0.212912		-0.305748		-0.32697		-0.332885		-0.269017		-0.284565		-0.183367
77.9567	-3.08157		-1.3458		-0.898324		-0.218741		-0.216059		-0.307244		-0.325638		-0.331834		-0.269125		-0.284782		-0.182879
78.0567	-3.08831		-1.34821		-0.900091		-0.216463		-0.216221		-0.306843		-0.327828		-0.331366		-0.271404		-0.286301		-0.183901
78.1567	-3.08933		-1.34671		-0.896151		-0.215132		-0.209463		-0.305382		-0.323773		-0.327321		-0.26842		-0.283806		-0.18353
78.2567	-3.09149		-1.34358		-0.891866		-0.21338		-0.20292		-0.298966		-0.326486		-0.324391		-0.26584		-0.281582		-0.179895
78.3567	-3.09728		-1.34644		-0.894044		-0.20961		-0.204092		-0.302361		-0.321142		-0.326537		-0.266328		-0.279791		-0.17944
78.4567	-3.10188		-1.34875		-0.897322		-0.210311		-0.201695		-0.303249		-0.323227		-0.328656		-0.264426		-0.283555		-0.186318
78.5567	-3.09953		-1.34478		-0.892355		-0.210546		-0.200837		-0.302276		-0.321331		-0.32849		-0.262886		-0.282721		-0.185538
78.6567	-3.10602		-1.34324		-0.892852		-0.206358		-0.199979		-0.301059		-0.319378		-0.326808		-0.267064		-0.277241		-0.182462
78.7567	-3.11245		-1.34651		-0.894468		-0.212261		-0.199044		-0.302089		-0.318999		-0.325886		-0.267192		-0.277784		-0.179136
78.8567	-3.1195		-1.34785		-0.889564		-0.205612		-0.199101		-0.300377		-0.314899		-0.327242		-0.263754		-0.277614		-0.182424
78.9567	-3.12571		-1.34849		-0.890033		-0.20715		-0.19885		-0.295341		-0.313108		-0.328056		-0.261608		-0.274237		-0.184181
79.0567	-3.13095		-1.34971		-0.888673		-0.202954		-0.196744		-0.297966		-0.313048		-0.327535		-0.259739		-0.277458		-0.182391
79.1567	-3.13574		-1.35273		-0.884834		-0.202553		-0.196907		-0.298034		-0.312461		-0.330877		-0.261597		-0.276699		-0.182716
79.2567	-3.14328		-1.35932		-0.888643		-0.201845		-0.197938		-0.298942		-0.310372		-0.334675		-0.260641		-0.277892		-0.184507
79.3567	-3.14783		-1.36176		-0.885581		-0.199315		-0.195388		-0.301242		-0.311417		-0.332885		-0.260499		-0.276265		-0.185321
79.4567	-3.15135		-1.36081		-0.887339		-0.193941		-0.195066		-0.300974		-0.308501		-0.333102		-0.262289		-0.276862		-0.185016
79.5567	-3.15536		-1.35992		-0.886514		-0.193175		-0.195595		-0.299289		-0.311286		-0.330932		-0.262211		-0.275264		-0.18454
79.6567	-3.16282		-1.36011		-0.892921		-0.193617		-0.196358		-0.298834		-0.310903		-0.333458		-0.263398		-0.27952		-0.18508
79.7567	-3.16858		-1.36199		-0.895748		-0.191455		-0.198426		-0.30095		-0.309477		-0.33593		-0.264676		-0.278218		-0.187545
79.8567	-3.17178		-1.36392		-0.894393		-0.191188		-0.194974		-0.302957		-0.307008		-0.33063		-0.264568		-0.278001		-0.189281
79.9567	-3.17603		-1.36261		-0.893773		-0.186436		-0.193567		-0.296881		-0.306815		-0.329467		-0.262994		-0.274854		-0.186677
80.0567	-3.17745		-1.3615		-0.889694		-0.183445		-0.192543		-0.293931		-0.30826		-0.332807		-0.2627		-0.271653		-0.18646
80.1567	-3.17905		-1.3661		-0.889028		-0.182909		-0.196256		-0.300306		-0.308039		-0.329389		-0.265165		-0.275915		-0.184646
80.2567	-3.18024		-1.36851		-0.885605		-0.186058		-0.194914		-0.300431		-0.306903		-0.330162		-0.263724		-0.274444		-0.184971
80.3567	-3.18199		-1.36721		-0.888968		-0.184854		-0.193771		-0.298801		-0.307324		-0.331939		-0.261235		-0.274288		-0.188654
80.4567	-3.18981		-1.36661		-0.889751		-0.182069		-0.194628		-0.299258		-0.308965		-0.331854		-0.265436		-0.277946		-0.190288
80.5567	-3.194		-1.37018		-0.890322		-0.183599		-0.197091		-0.303849		-0.31002		-0.334892		-0.264809		-0.279737		-0.195683
80.6567	-3.19366		-1.37015		-0.889379		-0.183448		-0.200067		-0.303283		-0.310342		-0.338114		-0.268474		-0.281107		-0.193459
80.7567	-3.19476		-1.3699		-0.889487		-0.187345		-0.200508		-0.301638		-0.310128		-0.333787		-0.265978		-0.278815		-0.191505
80.8567	-3.19581		-1.37042		-0.890912		-0.183754		-0.198179		-0.300625		-0.310515		-0.335326		-0.266195		-0.27952		-0.194544
80.9567	-3.19723		-1.37508		-0.88965		-0.180251		-0.199403		-0.300821		-0.313084		-0.334187		-0.26804		-0.280171		-0.192482
81.0567	-3.19576		-1.37555		-0.886722		-0.181286		-0.199071		-0.298942		-0.310562		-0.333482		-0.266304		-0.277567		-0.192916
81.1567	-3.19663		-1.37359		-0.885618		-0.182188		-0.194791		-0.299973		-0.30888		-0.332668		-0.269451		-0.27735		-0.192411
81.2567	-3.20324		-1.37968		-0.88397		-0.179956		-0.198351		-0.300407		-0.307917		-0.332288		-0.267281		-0.278218		-0.187653
81.3567	-3.20081		-1.38491		-0.885244		-0.179549		-0.195062		-0.299671		-0.309827		-0.329925		-0.268691		-0.277946		-0.191777
81.4567	-3.19998		-1.38753		-0.883575		-0.178132		-0.194055		-0.300343		-0.307442		-0.33104		-0.266758		-0.276482		-0.194381
81.5567	-3.20117		-1.3839		-0.883673		-0.178514		-0.195076		-0.297532		-0.305242		-0.333102		-0.265134		-0.276156		-0.193404
81.6567	-3.20197		-1.38535		-0.887511		-0.180216		-0.196883		-0.298563		-0.30642		-0.33397		-0.26449		-0.278248		-0.194296
81.7567	-3.19576		-1.38543		-0.887213		-0.180447		-0.197636		-0.297725		-0.307584		-0.333024		-0.262181		-0.277373		-0.195442
81.8567	-3.19769		-1.38842		-0.883325		-0.176755		-0.194052		-0.298183		-0.304079		-0.336303		-0.260879		-0.27759		-0.19156
81.9567	-3.19929		-1.3872		-0.88048		-0.172849		-0.19376		-0.299282		-0.301692		-0.334838		-0.258525		-0.275234		-0.190312
82.0567	-3.2001		-1.38472		-0.882676		-0.175508		-0.191807		-0.296013		-0.302939		-0.332973		-0.259685		-0.272271		-0.191668
82.1567	-3.20215		-1.38804		-0.880396		-0.174162		-0.193838		-0.293758		-0.303055		-0.332257		-0.264459		-0.275809		-0.188576
82.2567	-3.20097		-1.39107		-0.879625		-0.168888		-0.191862		-0.293734		-0.301719		-0.329792		-0.262042		-0.274637		-0.186948
82.3567	-3.20386		-1.39212		-0.879614		-0.168801		-0.189935		-0.29547		-0.300033		-0.332258		-0.259143		-0.273335		-0.186785
82.4567	-3.20478		-1.39205		-0.882427		-0.17049		-0.18621		-0.295796		-0.300851		-0.329955		-0.259522		-0.274908		-0.185266
82.5567	-3.2		-1.39158		-0.880126		-0.170841		-0.186837		-0.289991		-0.297894		-0.329067		-0.258126		-0.272358		-0.184018
82.6567	-3.203		-1.38713		-0.874101		-0.167554		-0.184572		-0.290252		-0.292978		-0.326287		-0.253738		-0.271457		-0.182738
82.7567	-3.2024		-1.38888		-0.869522		-0.168301		-0.187521		-0.284674		-0.293852		-0.324747		-0.252469		-0.272847		-0.183259
82.8567	-3.1978		-1.38624		-0.866739		-0.169419		-0.183669		-0.287248		-0.296166		-0.319484		-0.250625		-0.270568		-0.184127
82.9567	-3.20421		-1.38914		-0.865718		-0.160967		-0.185426		-0.287248		-0.290834		-0.324638		-0.250787		-0.275417		-0.179244
83.0567	-3.20435		-1.38967		-0.863795		-0.167521		-0.183283		-0.283826		-0.294638		-0.323879		-0.250299		-0.271104		-0.184235
83.1567	-3.20664		-1.39303		-0.861351		-0.162974		-0.178027		-0.283806		-0.289647		-0.325205		-0.247966		-0.271467		-0.184344
83.2567	-3.20946		-1.3955		-0.85647		-0.16189		-0.180685		-0.278676		-0.290895		-0.324313		-0.246308		-0.270459		-0.185429
83.3567	-3.20749		-1.39985		-0.854571		-0.160612		-0.182041		-0.280022		-0.290461		-0.326452		-0.251005		-0.273173		-0.18315
83.4567	-3.2095		-1.40333		-0.857065		-0.161221		-0.185493		-0.282016		-0.290678		-0.328056		-0.24975		-0.275105		-0.184039
83.5567	-3.21474		-1.39978		-0.854592		-0.166146		-0.183615		-0.280042		-0.28983		-0.32594		-0.247315		-0.275255		-0.187002
83.6567	-3.21003		-1.40074		-0.845054		-0.161347		-0.180482		-0.275963		-0.285144		-0.324475		-0.240859		-0.268431		-0.181686
83.7567	-3.21184		-1.40137		-0.846596		-0.160561		-0.177563		-0.272087		-0.283056		-0.322305		-0.241293		-0.269941		-0.178183
83.8567	-3.21323		-1.40037		-0.845478		-0.161455		-0.177715		-0.271707		-0.283517		-0.320732		-0.237821		-0.27111		-0.17957
83.9567	-3.20615		-1.39924		-0.840361		-0.159611		-0.173059		-0.272196		-0.281696		-0.318453		-0.236573		-0.270002		-0.178085
84.0567	-3.20832		-1.401		-0.836915		-0.156764		-0.175965		-0.272684		-0.279126		-0.320189		-0.238526		-0.269747		-0.175741
84.1567	-3.21358		-1.40058		-0.837349		-0.159906		-0.174717		-0.268995		-0.282354		-0.321871		-0.237767		-0.270164		-0.175175
84.2567	-3.2206		-1.40042		-0.837861		-0.163572		-0.175857		-0.269557		-0.281177		-0.322251		-0.238363		-0.275203		-0.175284
84.3567	-3.22391		-1.40294		-0.836964		-0.164691		-0.175101		-0.269561		-0.279393		-0.321566		-0.239557		-0.274854		-0.177454
84.4567	-3.21732		-1.40109		-0.830971		-0.163342		-0.166657		-0.266902		-0.279556		-0.316928		-0.236271		-0.271809		-0.176857
84.5567	-3.21705		-1.39403		-0.830565		-0.160503		-0.169702		-0.265662		-0.278278		-0.317724		-0.232752		-0.272877		-0.174059
84.6567	-3.22274		-1.39295		-0.832488		-0.164792		-0.173073		-0.264895		-0.281187		-0.319647		-0.237278		-0.275095		-0.175857
84.7567	-3.22095		-1.3959		-0.83108		-0.162859		-0.169075		-0.262922		-0.282703		-0.315958		-0.235108		-0.275526		-0.177996
84.8567	-3.22279		-1.39829		-0.828748		-0.164114		-0.167089		-0.261996		-0.281686		-0.311665		-0.232199		-0.273443		-0.176803
84.9567	-3.22749		-1.40036		-0.823748		-0.159862		-0.166623		-0.259917		-0.275216		-0.307681		-0.228784		-0.270863		-0.174958
85.0567	-3.23109		-1.39482		-0.819771		-0.15971		-0.165494		-0.251091		-0.275457		-0.306379		-0.228381		-0.27288		-0.169906
85.1567	-3.23383		-1.40338		-0.817493		-0.157468		-0.163673		-0.251796		-0.276403		-0.30489		-0.229954		-0.27225		-0.170184
85.2567	-3.23876		-1.4034		-0.815824		-0.159486		-0.165277		-0.253068		-0.276301		-0.303588		-0.230032		-0.271165		-0.167797
85.3567	-3.2412		-1.40875		-0.8122		-0.159321		-0.161395		-0.253261		-0.27474		-0.305107		-0.225021		-0.26956		-0.172517
85.4567	-3.23804		-1.40974		-0.806405		-0.155063		-0.154623		-0.251594		-0.269776		-0.301116		-0.220406		-0.270188		-0.170316
85.5567	-3.23951		-1.40957		-0.806913		-0.150802		-0.155969		-0.244114		-0.266234		-0.300008		-0.222823		-0.268561		-0.16427
85.6567	-3.23719		-1.41165		-0.80343		-0.152152		-0.155882		-0.241237		-0.265783		-0.29762		-0.220345		-0.267497		-0.166549
85.7567	-3.23367		-1.41544		-0.799263		-0.148049		-0.15128		-0.242356		-0.261626		-0.294853		-0.21829		-0.266391		-0.166603
85.8567	-3.23416		-1.41853		-0.798992		-0.150059		-0.152782		-0.239209		-0.261107		-0.295179		-0.218127		-0.26715		-0.16644
85.9567	-3.2405		-1.41985		-0.799589		-0.147377		-0.155315		-0.239372		-0.262982		-0.293117		-0.217422		-0.266879		-0.164718
86.0567	-3.24125		-1.41987		-0.798993		-0.147269		-0.154752		-0.238528		-0.26428		-0.294551		-0.215903		-0.266173		-0.16606
86.1567	-3.23752		-1.42443		-0.795544		-0.145119		-0.149435		-0.236314		-0.257394		-0.290947		-0.210979		-0.267421		-0.162426
86.2567	-3.23914		-1.42333		-0.79728		-0.14459		-0.150218		-0.236388		-0.256906		-0.291924		-0.216445		-0.269648		-0.163565
86.3567	-3.23923		-1.42772		-0.798094		-0.146451		-0.148242		-0.235683		-0.256065		-0.292032		-0.214492		-0.269612		-0.163456
86.4567	-3.2405		-1.42464		-0.796443		-0.142846		-0.146268		-0.233187		-0.255902		-0.288994		-0.212702		-0.264383		-0.157489
86.5567	-3.242		-1.42193		-0.793989		-0.140653		-0.145638		-0.231638		-0.258211		-0.282405		-0.211593		-0.264536		-0.156295
86.6567	-3.24039		-1.42742		-0.794066		-0.139334		-0.144973		-0.231265		-0.254762		-0.286756		-0.212851		-0.262742		-0.156922
86.7567	-3.24088		-1.42298		-0.791584		-0.135292		-0.142569		-0.233784		-0.254423		-0.286553		-0.210935		-0.260022		-0.157421
86.8567	-3.24538		-1.42452		-0.794924		-0.134288		-0.144173		-0.228413		-0.252128		-0.282483		-0.211562		-0.260097		-0.156078
86.9567	-3.24924		-1.42438		-0.795465		-0.135061		-0.143704		-0.227111		-0.253759		-0.282399		-0.210314		-0.262484		-0.157326
87.0567	-3.25016		-1.42501		-0.794729		-0.133705		-0.14245		-0.225507		-0.251395		-0.283243		-0.206951		-0.257981		-0.156861
87.1567	-3.25203		-1.42335		-0.794976		-0.132599		-0.14221		-0.224476		-0.251731		-0.282721		-0.209012		-0.26064		-0.155969
87.2567	-3.25592		-1.42207		-0.796792		-0.137794		-0.147102		-0.225341		-0.251887		-0.287041		-0.215143		-0.265329		-0.155047
87.3567	-3.2574		-1.4239		-0.798007		-0.134623		-0.145336		-0.229281		-0.253894		-0.285847		-0.212268		-0.262506		-0.157868
87.4567	-3.25849		-1.42516		-0.795847		-0.135251		-0.142603		-0.227599		-0.254491		-0.284382		-0.214601		-0.262246		-0.155752
87.5567	-3.26133		-1.42479		-0.794869		-0.132984		-0.139637		-0.228467		-0.253135		-0.285793		-0.210857		-0.263862		-0.156566
87.6567	-3.25908		-1.42375		-0.792528		-0.132484		-0.136492		-0.223174		-0.251324		-0.280998		-0.209501		-0.260076		-0.156349
87.7567	-3.26066		-1.42491		-0.793892		-0.133081		-0.139886		-0.226029		-0.252918		-0.284124		-0.211161		-0.263156		-0.156892
87.8567	-3.26533		-1.42432		-0.793396		-0.132628		-0.135848		-0.224375		-0.253406		-0.281483		-0.211973		-0.261354		-0.155101
87.9567	-3.26394		-1.42107		-0.791878		-0.129958		-0.134865		-0.221709		-0.253382		-0.278787		-0.210989		-0.262475		-0.152311
88.0567	-3.26111		-1.4241		-0.793232		-0.131728		-0.132606		-0.219871		-0.25484		-0.280747		-0.211864		-0.262135		-0.153792
88.1567	-3.26326		-1.42273		-0.788576		-0.128799		-0.128568		-0.219593		-0.252433		-0.280042		-0.20985		-0.262593		-0.151419
88.2567	-3.26336		-1.42137		-0.7904		-0.124292		-0.12792		-0.220017		-0.251127		-0.280096		-0.20847		-0.264003		-0.150293
88.3567	-3.26743		-1.4208		-0.787616		-0.127134		-0.128951		-0.220245		-0.250151		-0.277896		-0.210199		-0.264136		-0.151792
88.4567	-3.26779		-1.41863		-0.786949		-0.1273		-0.130012		-0.219733		-0.248703		-0.272935		-0.210497		-0.265848		-0.150785
88.5567	-3.26784		-1.41951		-0.784061		-0.123203		-0.129687		-0.220166		-0.249991		-0.277003		-0.208307		-0.263135		-0.152768
88.6567	-3.2681		-1.41481		-0.786939		-0.122818		-0.128681		-0.214491		-0.251196		-0.274855		-0.209522		-0.265706		-0.151216
88.7567	-3.26991		-1.41775		-0.784283		-0.123393		-0.129548		-0.218237		-0.249608		-0.276299		-0.211074		-0.265902		-0.146726
88.8567	-3.27099		-1.41971		-0.780515		-0.121138		-0.12947		-0.214904		-0.252104		-0.275105		-0.212973		-0.264186		-0.151521
88.9567	-3.27087		-1.42042		-0.778756		-0.116533		-0.128093		-0.215935		-0.249229		-0.273643		-0.212227		-0.263983		-0.148072
89.0567	-3.26926		-1.41955		-0.774722		-0.116969		-0.123493		-0.220058		-0.245736		-0.274454		-0.21243		-0.262291		-0.14754
89.1567	-3.27105		-1.42172		-0.775965		-0.11395		-0.124238		-0.218786		-0.247764		-0.275865		-0.212678		-0.260507		-0.148893
89.2567	-3.2743		-1.42141		-0.775472		-0.116934		-0.12616		-0.219353		-0.250263		-0.273695		-0.217422		-0.262701		-0.15421
89.3567	-3.27555		-1.42293		-0.773463		-0.119002		-0.124662		-0.220733		-0.250992		-0.273694		-0.213461		-0.259697		-0.156427
89.4567	-3.27788		-1.42		-0.772257		-0.119246		-0.125133		-0.218051		-0.246591		-0.272847		-0.213644		-0.261691		-0.15228
89.5567	-3.28363		-1.42256		-0.772896		-0.118481		-0.127354		-0.221034		-0.248191		-0.276027		-0.218995		-0.261725		-0.15341
89.6567	-3.28105		-1.42007		-0.771019		-0.117947		-0.122115		-0.217716		-0.245987		-0.275485		-0.216011		-0.257873		-0.15955
89.7567	-3.28342		-1.41892		-0.768527		-0.112248		-0.124014		-0.219515		-0.243532		-0.276322		-0.220894		-0.257168		-0.156512
89.8567	-3.28955		-1.42278		-0.769503		-0.113957		-0.124675		-0.219407		-0.246055		-0.277058		-0.220623		-0.258741		-0.157139
89.9567	-3.28917		-1.42451		-0.774903		-0.114953		-0.125781		-0.219353		-0.243752		-0.277221		-0.221057		-0.260477		-0.160852
90.0567	-3.29468		-1.42679		-0.775254		-0.116819		-0.128623		-0.222198		-0.24261		-0.277187		-0.222359		-0.261925		-0.161341
90.1567	-3.29665		-1.43036		-0.774602		-0.119511		-0.128331		-0.22136		-0.24383		-0.278265		-0.224475		-0.260911		-0.166334
90.2567	-3.29273		-1.43233		-0.772033		-0.115687		-0.124425		-0.224615		-0.242013		-0.276081		-0.224963		-0.256028		-0.16758
90.3567	-3.28976		-1.42954		-0.7672		-0.115503		-0.121461		-0.219824		-0.237317		-0.274996		-0.221623		-0.253641		-0.162371
90.4567	-3.29514		-1.42842		-0.768902		-0.119328		-0.123417		-0.220166		-0.237266		-0.273694		-0.220213		-0.25223		-0.161286
90.5567	-3.29835		-1.43425		-0.768906		-0.118942		-0.124068		-0.221489		-0.239572		-0.269737		-0.219863		-0.253858		-0.163565
90.6567	-3.29767		-1.43137		-0.75879		-0.115286		-0.117371		-0.219461		-0.239677		-0.265665		-0.218235		-0.252556		-0.162751
90.7567	-3.30412		-1.43428		-0.765271		-0.11748		-0.120827		-0.220004		-0.238757		-0.268269		-0.22442		-0.255811		-0.159659
90.8567	-3.30737		-1.43883		-0.761538		-0.116123		-0.118762		-0.221601		-0.240114		-0.268323		-0.222274		-0.255052		-0.161557
90.9567	-3.30938		-1.43395		-0.763525		-0.112844		-0.118457		-0.220221		-0.236859		-0.267672		-0.223023		-0.256299		-0.160852
91.0567	-3.31801		-1.4404		-0.762696		-0.116642		-0.12258		-0.222425		-0.2393		-0.268486		-0.223389		-0.257764		-0.163456
91.1567	-3.31671		-1.44051		-0.758075		-0.116616		-0.121841		-0.220188		-0.240023		-0.2675		-0.223465		-0.258514		-0.165973
91.2567	-3.3201		-1.43958		-0.754096		-0.116458		-0.122016		-0.222261		-0.238519		-0.265318		-0.224996		-0.257146		-0.163405
91.3567	-3.32329		-1.44714		-0.752605		-0.11493		-0.121681		-0.220245		-0.24006		-0.266207		-0.222762		-0.253912		-0.166905
91.4567	-3.32125		-1.44796		-0.747472		-0.110041		-0.121787		-0.220754		-0.235876		-0.265795		-0.219722		-0.251004		-0.168035
91.5567	-3.32868		-1.44975		-0.755155		-0.106742		-0.11965		-0.216414		-0.238839		-0.263983		-0.224637		-0.255268		-0.165976
91.6567	-3.32917		-1.45224		-0.748994		-0.11155		-0.120542		-0.216314		-0.24201		-0.268106		-0.222901		-0.25733		-0.17192
91.7567	-3.33611		-1.45894		-0.751219		-0.112871		-0.123902		-0.221957		-0.241117		-0.270602		-0.224529		-0.259392		-0.171889
91.8567	-3.33503		-1.45723		-0.751273		-0.115798		-0.122363		-0.21881		-0.24109		-0.268812		-0.223661		-0.256028		-0.173819
91.9567	-3.33628		-1.46122		-0.747126		-0.113974		-0.121983		-0.219027		-0.239375		-0.26854		-0.223444		-0.2544		-0.172571
92.0567	-3.33481		-1.46054		-0.74498		-0.112587		-0.117216		-0.218701		-0.238703		-0.266316		-0.218507		-0.25337		-0.169099
92.1567	-3.33333		-1.46195		-0.741854		-0.110289		-0.11748		-0.214375		-0.23727		-0.265689		-0.217584		-0.249952		-0.165681
92.2567	-3.34247		-1.46062		-0.743037		-0.11165		-0.122213		-0.211845		-0.233284		-0.266023		-0.220005		-0.255736		-0.165768
92.3567	-3.35029		-1.46212		-0.743893		-0.112431		-0.125207		-0.217454		-0.23764		-0.270168		-0.225017		-0.256808		-0.169696
92.4567	-3.34913		-1.46519		-0.739339		-0.112682		-0.12182		-0.218702		-0.235048		-0.267747		-0.222522		-0.254618		-0.171269
92.5567	-3.35418		-1.46252		-0.739476		-0.111163		-0.123577		-0.217183		-0.234689		-0.271524		-0.222684		-0.254943		-0.167308
92.6567	-3.34949		-1.46536		-0.736351		-0.111		-0.121441		-0.215219		-0.236153		-0.268618		-0.222305		-0.254238		-0.169207
92.7567	-3.34886		-1.46287		-0.732393		-0.106714		-0.119813		-0.210184		-0.230999		-0.264905		-0.219809		-0.254292		-0.169858
92.8567	-3.34949		-1.46394		-0.731112		-0.10384		-0.118478		-0.208632		-0.230641		-0.262702		-0.219396		-0.253316		-0.168306
92.9567	-3.35172		-1.46215		-0.727771		-0.105459		-0.120301		-0.205704		-0.228775		-0.259622		-0.217985		-0.250223		-0.167743
93.0567	-3.35009		-1.4641		-0.725395		-0.102533		-0.117738		-0.205898		-0.230375		-0.259914		-0.212975		-0.249572		-0.167742
93.1567	-3.3481		-1.46349		-0.724743		-0.0999054		-0.118806		-0.204358		-0.226252		-0.25754		-0.209284		-0.245937		-0.167926
93.2567	-3.35169		-1.46404		-0.725371		-0.101126		-0.11352		-0.200874		-0.223892		-0.256333		-0.209901		-0.24786		-0.165301
93.3567	-3.35181		-1.46349		-0.723062		-0.100347		-0.113598		-0.198031		-0.222319		-0.257168		-0.208708		-0.247209		-0.163294
93.4567	-3.35687		-1.46371		-0.726564		-0.101498		-0.115038		-0.197705		-0.224299		-0.25577		-0.20988		-0.248107		-0.161503
93.5567	-3.35687		-1.4672		-0.726455		-0.103974		-0.114693		-0.200798		-0.224106		-0.258069		-0.208198		-0.247239		-0.169153
93.6567	-3.35931		-1.4712		-0.729025		-0.102943		-0.118294		-0.20031		-0.221044		-0.257418		-0.209262		-0.245828		-0.164619
93.7567	-3.36138		-1.4669		-0.727835		-0.101204		-0.117789		-0.199333		-0.225032		-0.255031		-0.208213		-0.245394		-0.167634
93.8567	-3.36287		-1.47176		-0.726131		-0.10036		-0.114496		-0.200364		-0.223838		-0.258449		-0.205479		-0.244852		-0.169913
93.9567	-3.36695		-1.4709		-0.726937		-0.0983596		-0.113628		-0.200147		-0.220552		-0.256897		-0.205106		-0.247534		-0.17116
94.0567	-3.36505		-1.47367		-0.724557		-0.0997425		-0.114845		-0.198977		-0.221532		-0.256529		-0.205215		-0.244146		-0.172408
94.1567	-3.36331		-1.47551		-0.726151		-0.0935844		-0.111458		-0.197906		-0.220203		-0.256442		-0.204835		-0.243712		-0.17268
94.2567	-3.3608		-1.4737		-0.725479		-0.0937743		-0.110807		-0.196729		-0.222726		-0.253838		-0.203316		-0.244106		-0.17268
94.3567	-3.35962		-1.47405		-0.720162		-0.0930897		-0.105534		-0.193901		-0.220905		-0.251396		-0.200603		-0.240892		-0.17371
94.4567	-3.36268		-1.47074		-0.722006		-0.0899432		-0.107792		-0.192084		-0.216046		-0.253253		-0.203479		-0.239047		-0.173819
94.5567	-3.36428		-1.47253		-0.720324		-0.0919168		-0.107039		-0.192256		-0.218087		-0.251427		-0.205299		-0.240705		-0.174321
94.6567	-3.36407		-1.47245		-0.721218		-0.0870744		-0.106032		-0.191846		-0.21687		-0.250528		-0.2012		-0.241325		-0.174446
94.7567	-3.36129		-1.47006		-0.719372		-0.0900578		-0.104296		-0.190544		-0.21825		-0.247815		-0.197945		-0.237907		-0.172571
94.8567	-3.36123		-1.46984		-0.717688		-0.0900377		-0.105035		-0.188157		-0.22042		-0.249226		-0.200332		-0.240294		-0.172842
94.9567	-3.36103		-1.47069		-0.717504		-0.0884037		-0.103754		-0.186943		-0.218311		-0.249117		-0.20044		-0.239806		-0.170889
95.0567	-3.36099		-1.47236		-0.716497		-0.0869352		-0.103374		-0.182189		-0.217762		-0.24711		-0.19789		-0.238341		-0.168881
95.1567	-3.36207		-1.46925		-0.718915		-0.0846054		-0.102614		-0.18539		-0.215022		-0.248846		-0.195286		-0.23628		-0.166766
95.2567	-3.36311		-1.46406		-0.719665		-0.0851992		-0.0983524		-0.187421		-0.2145		-0.244367		-0.193442		-0.238233		-0.166766
95.3567	-3.3613		-1.46479		-0.717439		-0.0848707		-0.0979487		-0.185305		-0.211305		-0.241197		-0.191434		-0.235954		-0.165247
95.4567	-3.3622		-1.46205		-0.716798		-0.0819199		-0.0954226		-0.182406		-0.212065		-0.239559		-0.189481		-0.233187		-0.165301
95.5567	-3.3601		-1.46067		-0.71631		-0.08344		-0.0954124		-0.181375		-0.210112		-0.236477		-0.189969		-0.234056		-0.161853
95.6567	-3.3617		-1.46087		-0.713815		-0.0826998		-0.0938797		-0.179802		-0.208864		-0.238484		-0.189753		-0.230638		-0.159984
95.7567	-3.36002		-1.45828		-0.713578		-0.0815944		-0.0884545		-0.176872		-0.208267		-0.237887		-0.189451		-0.226189		-0.158574
95.8567	-3.36127		-1.45676		-0.714682		-0.0789431		-0.0904617		-0.17774		-0.205392		-0.238864		-0.187365		-0.229118		-0.157163
95.9567	-3.35926		-1.45508		-0.715432		-0.0811007		-0.0891833		-0.176438		-0.210898		-0.236052		-0.185629		-0.229173		-0.157543
96.0567	-3.35977		-1.45594		-0.712103		-0.0777694		-0.0895292		-0.174702		-0.210488		-0.232346		-0.185541		-0.226538		-0.157163
96.1567	-3.36173		-1.45459		-0.714466		-0.0789703		-0.0902446		-0.173888		-0.209841		-0.231756		-0.182343		-0.224507		-0.154559
96.2567	-3.36339		-1.45498		-0.715279		-0.0815879		-0.0926199		-0.173454		-0.210071		-0.238918		-0.182428		-0.22863		-0.158519
96.3567	-3.36647		-1.45338		-0.71489		-0.0795331		-0.0853313		-0.172152		-0.211522		-0.236965		-0.180475		-0.225863		-0.160907
96.4567	-3.36682		-1.45757		-0.711373		-0.0787192		-0.0871218		-0.174397		-0.210437		-0.234795		-0.181506		-0.224073		-0.161232
96.5567	-3.36541		-1.45522		-0.7087		-0.077797		-0.0831576		-0.172084		-0.208267		-0.236053		-0.180929		-0.223591		-0.158411
96.6567	-3.36905		-1.45554		-0.714435		-0.0782717		-0.0860434		-0.175051		-0.209803		-0.239118		-0.185063		-0.223452		-0.157312
96.7567	-3.37006		-1.46024		-0.714869		-0.0811606		-0.0882373		-0.176035		-0.212879		-0.240569		-0.187474		-0.226297		-0.160852
96.8567	-3.37317		-1.46141		-0.717937		-0.0832427		-0.0854159		-0.174726		-0.213987		-0.241709		-0.186389		-0.225158		-0.158757
96.9567	-3.37136		-1.46246		-0.716528		-0.0817243		-0.0844396		-0.172403		-0.210817		-0.242824		-0.185629		-0.222554		-0.159713
97.0567	-3.36607		-1.46425		-0.71555		-0.0788276		-0.0799909		-0.16868		-0.211143		-0.238321		-0.182211		-0.22096		-0.156946
97.1567	-3.36765		-1.46575		-0.7153		-0.0796688		-0.0789599		-0.170742		-0.210323		-0.238538		-0.18232		-0.222337		-0.15738
97.2567	-3.36757		-1.46286		-0.714707		-0.0841022		-0.0809131		-0.172165		-0.210588		-0.240678		-0.186311		-0.222801		-0.154939
97.3567	-3.36912		-1.46763		-0.717257		-0.0857944		-0.0836799		-0.173214		-0.208255		-0.242356		-0.185195		-0.224724		-0.15701
97.4567	-3.36783		-1.46808		-0.714846		-0.0873727		-0.0784174		-0.174268		-0.210085		-0.2406		-0.182537		-0.22136		-0.157706
97.5567	-3.36821		-1.46797		-0.714954		-0.0866876		-0.0832459		-0.17812		-0.20843		-0.24163		-0.184327		-0.222988		-0.154104
97.6567	-3.3649		-1.4678		-0.712133		-0.0847084		-0.0797976		-0.177818		-0.208484		-0.245157		-0.184273		-0.221198		-0.155991
97.7567	-3.36652		-1.46607		-0.715713		-0.0877523		-0.0819811		-0.174431		-0.208945		-0.245049		-0.18807		-0.221601		-0.150598
97.8567	-3.36413		-1.46938		-0.712505		-0.0909803		-0.0801739		-0.178988		-0.207833		-0.245482		-0.187216		-0.221252		-0.154776
97.9567	-3.36232		-1.46848		-0.710855		-0.0865318		-0.078526		-0.177514		-0.2055		-0.242661		-0.184639		-0.22429		-0.152497
98.0567	-3.36407		-1.46991		-0.712947		-0.0887392		-0.0746739		-0.173074		-0.209485		-0.244506		-0.188559		-0.222988		-0.157
98.1567	-3.36496		-1.46879		-0.713707		-0.0893192		-0.077495		-0.174292		-0.207966		-0.246459		-0.186131		-0.223639		-0.157109
98.2567	-3.36934		-1.46998		-0.709682		-0.0929877		-0.0793091		-0.175624		-0.214259		-0.244506		-0.184978		-0.222825		-0.158248
98.3567	-3.36499		-1.46894		-0.707004		-0.0908109		-0.0777459		-0.1785		-0.215212		-0.243445		-0.187799		-0.228739		-0.16172
98.4567	-3.36869		-1.4691		-0.704127		-0.0904379		-0.0765186		-0.179042		-0.215917		-0.24315		-0.189915		-0.230336		-0.15917
98.5567	-3.36808		-1.47323		-0.709715		-0.0934219		-0.0816183		-0.179314		-0.216914		-0.245266		-0.190101		-0.231017		-0.161069
98.6567	-3.36567		-1.47293		-0.70508		-0.0911501		-0.0784954		-0.177957		-0.215184		-0.245591		-0.186497		-0.228359		-0.164487
98.7567	-3.36567		-1.47445		-0.707251		-0.0885122		-0.0792312		-0.179314		-0.216175		-0.2457		-0.188667		-0.22722		-0.163023
98.8567	-3.3705		-1.47215		-0.707576		-0.0928158		-0.0815978		-0.177038		-0.216839		-0.248036		-0.188996		-0.228881		-0.164325
98.9567	-3.37128		-1.47496		-0.70774		-0.0936185		-0.0848428		-0.183274		-0.219423		-0.248575		-0.192574		-0.231885		-0.163436
99.0567	-3.37221		-1.4751		-0.710312		-0.0996611		-0.0847321		-0.181776		-0.221593		-0.248195		-0.193387		-0.234869		-0.162721
99.1567	-3.37268		-1.47537		-0.707491		-0.102157		-0.0860128		-0.184034		-0.222482		-0.245506		-0.193984		-0.232753		-0.162588
99.2567	-3.37549		-1.47568		-0.709528		-0.106982		-0.0844605		-0.182257		-0.221858		-0.249497		-0.192923		-0.232428		-0.165301
99.3567	-3.37396		-1.47668		-0.713113		-0.105968		-0.0846462		-0.18655		-0.222536		-0.251471		-0.194764		-0.235378		-0.166386
99.4567	-3.37074		-1.47796		-0.704267		-0.105622		-0.0825104		-0.189025		-0.218189		-0.24749		-0.190349		-0.23335		-0.17015
99.5567	-3.37307		-1.47735		-0.704755		-0.103157		-0.0842226		-0.184403		-0.215754		-0.249063		-0.192899		-0.234869		-0.159388
99.6567	-3.37612		-1.47761		-0.703421		-0.103459		-0.0862302		-0.184112		-0.213584		-0.254129		-0.195232		-0.235575		-0.160961
99.7567	-3.37785		-1.475		-0.701869		-0.100713		-0.0837581		-0.179802		-0.216134		-0.248629		-0.19572		-0.236792		-0.159388
99.8567	-3.3754		-1.47727		-0.702584		-0.100933		-0.0802078		-0.18143		-0.215646		-0.25004		-0.194527		-0.237962		-0.159767
99.9567	-3.37513		-1.47561		-0.700252		-0.101885		-0.0818896		-0.17991		-0.217243		-0.249443		-0.194255		-0.23666		-0.160581
100.057	-3.37243		-1.47796		-0.699461		-0.10118		-0.0778952		-0.17951		-0.216816		-0.249063		-0.194581		-0.23628		-0.159876
100.157	-3.36895		-1.47747		-0.700272		-0.0996069		-0.0793396		-0.178988		-0.219437		-0.248989		-0.195252		-0.236225		-0.158899
100.257	-3.36656		-1.4764		-0.697756		-0.0991424		-0.0773867		-0.179639		-0.216297		-0.251342		-0.195212		-0.235249		-0.159007
100.357	-3.36913		-1.47615		-0.699322		-0.0985147		-0.0782548		-0.180616		-0.217409		-0.251993		-0.196208		-0.236877		-0.15738
100.457	-3.36804		-1.47564		-0.69857		-0.0995492		-0.07561		-0.180019		-0.216215		-0.250202		-0.193625		-0.236334		-0.155983
100.557	-3.36668		-1.47242		-0.698377		-0.102252		-0.0756302		-0.182894		-0.215673		-0.24787		-0.195395		-0.234164		-0.153148
100.657	-3.36888		-1.46975		-0.699056		-0.100061		-0.078387		-0.177089		-0.217246		-0.249334		-0.193855		-0.235629		-0.151955
100.757	-3.37063		-1.46941		-0.699274		-0.0999326		-0.0762474		-0.177849		-0.217599		-0.250474		-0.196609		-0.235955		-0.154559
100.857	-3.36691		-1.46873		-0.699763		-0.0978504		-0.0717138		-0.177113		-0.216158		-0.247219		-0.192194		-0.23335		-0.156024
100.957	-3.36777		-1.46838		-0.704103		-0.0978707		-0.0775492		-0.172871		-0.216514		-0.248999		-0.193367		-0.235303		-0.154939
101.057	-3.37331		-1.46998		-0.702578		-0.0978436		-0.0758675		-0.180616		-0.215815		-0.251559		-0.194635		-0.242736		-0.157488
101.157	-3.37434		-1.46881		-0.702638		-0.0976537		-0.0768986		-0.179314		-0.217544		-0.25183		-0.196968		-0.243225		-0.158777
101.257	-3.37747		-1.4677		-0.702063		-0.102265		-0.0815333		-0.177547		-0.216676		-0.257442		-0.197185		-0.245201		-0.15913
101.357	-3.37527		-1.46758		-0.696499		-0.100351		-0.0740985		-0.176405		-0.216128		-0.256192		-0.195959		-0.239828		-0.159286
101.457	-3.37576		-1.46559		-0.696584		-0.0951854		-0.077658		-0.177469		-0.21627		-0.255682		-0.196263		-0.238992		-0.160256
101.557	-3.37734		-1.46512		-0.692355		-0.0931507		-0.0734261		-0.176296		-0.212967		-0.252915		-0.190946		-0.240729		-0.161843
101.657	-3.37515		-1.46029		-0.690835		-0.0894514		-0.0745657		-0.175323		-0.212662		-0.251613		-0.189071		-0.241651		-0.156023
101.757	-3.37899		-1.4634		-0.691104		-0.0889426		-0.0759997		-0.17378		-0.211685		-0.252644		-0.189783		-0.240457		-0.155644
101.857	-3.37757		-1.46063		-0.689368		-0.0905193		-0.0767899		-0.171664		-0.20965		-0.250637		-0.188745		-0.242085		-0.160961
101.957	-3.38367		-1.46165		-0.691245		-0.0897599		-0.0789598		-0.173346		-0.208294		-0.252698		-0.192357		-0.244526		-0.159659
102.057	-3.38142		-1.46341		-0.693144		-0.0889399		-0.0764474		-0.172023		-0.207236		-0.251776		-0.188505		-0.239426		-0.161286
102.157	-3.38102		-1.46387		-0.685636		-0.0847856		-0.0733958		-0.172098		-0.205365		-0.250311		-0.184924		-0.241326		-0.155535
102.257	-3.38126		-1.46146		-0.686308		-0.0850364		-0.0759761		-0.170145		-0.202866		-0.249063		-0.186877		-0.240946		-0.152931
102.357	-3.38446		-1.46192		-0.687546		-0.0892984		-0.0765967		-0.171742		-0.2055		-0.251908		-0.190861		-0.244604		-0.156512
102.457	-3.38169		-1.45924		-0.684368		-0.0835175		-0.0742943		-0.172532		-0.203842		-0.25004		-0.187582		-0.240078		-0.153714
102.557	-3.38273		-1.45749		-0.681497		-0.0841953		-0.0761929		-0.171827		-0.20097		-0.249335		-0.186497		-0.237094		-0.151955
102.657	-3.38388		-1.46101		-0.680363		-0.0828696		-0.0741861		-0.168626		-0.200428		-0.250311		-0.184219		-0.238071		-0.151056
102.757	-3.39111		-1.4597		-0.682836		-0.0839004		-0.0799566		-0.172098		-0.202055		-0.251505		-0.190349		-0.242953		-0.153549
102.857	-3.38878		-1.46645		-0.681589		-0.0807198		-0.0810219		-0.17578		-0.202815		-0.253241		-0.18997		-0.241502		-0.157597
102.957	-3.38902		-1.46184		-0.677031		-0.0790721		-0.0820523		-0.17298		-0.20314		-0.254814		-0.189915		-0.240349		-0.156783
103.057	-3.38795		-1.46572		-0.673178		-0.0800756		-0.0821279		-0.170199		-0.203222		-0.255953		-0.187853		-0.242899		-0.15391
103.157	-3.38805		-1.46287		-0.675613		-0.0768982		-0.0810757		-0.172695		-0.200533		-0.254404		-0.190295		-0.245014		-0.156946
103.257	-3.38561		-1.45924		-0.672985		-0.0728601		-0.0776377		-0.167151		-0.199967		-0.248674		-0.187691		-0.241109		-0.15519
103.357	-3.3859		-1.45975		-0.673233		-0.0726464		-0.0809911		-0.169189		-0.199065		-0.249551		-0.190091		-0.242302		-0.152714
103.457	-3.38452		-1.46521		-0.669944		-0.0720154		-0.0806112		-0.163634		-0.198285		-0.247815		-0.189969		-0.242519		-0.153779
103.557	-3.38414		-1.45983		-0.668514		-0.0728946		-0.0807198		-0.164394		-0.19785		-0.250257		-0.188776		-0.244092		-0.155284
103.657	-3.38335		-1.4549		-0.664335		-0.0700623		-0.0794617		-0.161898		-0.200672		-0.250582		-0.189101		-0.242163		-0.153399
103.757	-3.38382		-1.45546		-0.664769		-0.0703099		-0.0784716		-0.160033		-0.201336		-0.250562		-0.188288		-0.242139		-0.153745
103.857	-3.38058		-1.45289		-0.660792		-0.0659153		-0.0777122		-0.158426		-0.196528		-0.248738		-0.186931		-0.238667		-0.151758
103.957	-3.38088		-1.44882		-0.655438		-0.0674039		-0.0800119		-0.153869		-0.198447		-0.250745		-0.190457		-0.24024		-0.148666
104.057	-3.3824		-1.44657		-0.652561		-0.0648846		-0.0754879		-0.157721		-0.193564		-0.250582		-0.186575		-0.237745		-0.148462
104.157	-3.38368		-1.44818		-0.652833		-0.0673258		-0.0785801		-0.15528		-0.196331		-0.252047		-0.188589		-0.236877		-0.145682
104.257	-3.38335		-1.44486		-0.652291		-0.0680582		-0.0784716		-0.154869		-0.193398		-0.253783		-0.189125		-0.239426		-0.147723
104.357	-3.38168		-1.44178		-0.648299		-0.0633867		-0.0748029		-0.155768		-0.189875		-0.251233		-0.185195		-0.237419		-0.14458
104.457	-3.38427		-1.44363		-0.648332		-0.063006		-0.0760302		-0.153489		-0.194921		-0.250799		-0.186063		-0.237256		-0.143925
104.557	-3.38392		-1.44213		-0.646812		-0.0627687		-0.0773324		-0.150668		-0.191883		-0.248683		-0.186063		-0.23552		-0.144793
104.657	-3.38639		-1.44075		-0.647617		-0.0624128		-0.0775494		-0.153055		-0.190852		-0.252807		-0.185683		-0.236822		-0.143654
[truncated: 768 more rows]

## Sheet: Fig.3a_RA2A3_sensorgram
Cycle: 13VimRA2-A3 500 µM_X	Cycle: 13VimRA2-A3 500 µM_Y		Cycle: 14VimRA2-A3 250 µM_Y		Cycle: 15VimRA2-A3 125 µM_Y		Cycle: 16VimRA2-A3 62.5 µM_Y		Cycle: 17VimRA2-A3 31.25 µM_Y		Cycle: 18VimRA2-A3 15.6 µM_Y		Cycle: 19VimRA2-A3 7.8 µM_Y		Cycle: 20VimRA2-A3 3.9 µM_Y		Cycle: 21VimRA2-A3 2 µM_Y		Cycle: 22VimRA2-A3 1 µM_Y		Cycle: 23VimRA2-A3 0.5 µM_Y
[truncated: 2,088 more rows]

[truncated: 56 more sheets: Fig.3b_RA2.7_eno15WT_V20G_curve, Fig.3b_RA2.7_eno15WT_sensorgram, Fig.3b_RA2.7_eno15v20G_sensorgr, Fig. 3c-f, Fig. 3g, Fig.5d_A03 mutation, Fig.5e_DR4 mutation, Fig. 6f_RA2.7_mutation, Fig.7i_SPR_curve, Fig.7i_A03_vim64_sensorgram, Fig.7i_A03_eno15v20G_sensorgram, Fig.7i_A03_Fib74cit_sensorgram, Fig.7i_RA2.7_vim64cit_sensorgra, Fig.7i_RA2.7_eno15v20G_sensorgr, Fig.7i_RA2.7_Fib74cit_sensorgra, Fig.7i_M134_vim64cit_sensorgram, Fig.7i_M134_eno15v20G_sensorgra, Fig.7i_M134_Fib74cit_sensorgram, S.Fig2a-b, S.Fig3_A03 mutant TCR curve …]
